# Supplementary material for: Proteomic Characterization of Human Neural Stem Cells and Their Secretome During in vitro Differentiation
Source: Front Cell Neurosci. 2021 Jan 28;14:612560. doi: 10.3389/fncel.2020.612560 (PMC7876319; doi:10.3389/fncel.2020.612560)
Supplement: Supplementary file 2 [file Table_1.xlsx]

## Sheet: qPCR
Supplementary Table 1A) List of primers used for RT-qPCR
Gene	Forward primer	Reverse primer	Primer length	Product length	NCBI reference sequence	Reference
DCX	TATGCGCCGAAGCAAGTCTC	TACAGGTCCTTGTGCTTCCG	20/20	150	NM_178152.2	Oikari et al., 2016
TUBB3	GGCCAAGTTCTGGGAAGTCAT	CTCGAGGCACGTACTTGTGA	21/20	137	NM_006086.3	Oikari et al., 2016
MAP2	GACTGCAGCTCTGCCTTTAG	AAGTAAATCTTCCTCCACTGTGAC	20/24	106	NM_002374.3	Oikari et al., 2016
NES	CTCAGCTTTCAGGACCCCAA	GTCTCAAGGGTAGCAGGCAA	20/20	128	NM_006617.1	Oikari et al., 2016
SOX2	ACCTCTTCCTCCCACTCCAG	CTCTGGTAGTGCTGGGACATG	20/21	134	NM_003106.4	Shahbazi et al., 2016
GALC	GCCAAGCGTTACCATGATTT	TTTCACTCGCTGGAGACCTT	20/20	123	NM_001201402.1	Wu et al., 2012
OLIG1	TGTCGCAGAGAGTTTTCGCT	ATGCAAGGCGGTTGGTTTTC	20/20	146	NM_138983.3	This article
GFAP	GAGGTTGAGAGGGACAATCTGG	GTGGCTTCATCTGCTTCCTGTC	22/22	128	NM_002055.4	Oikari et al., 2016
S100B	TTCTGGAAGGGAGGGAGACA	CTCCTGCTCTTTGATTTCCTCT	20/22	103	NM_006272.2	Oikari et al., 2016
POU5F1	TCGAGAACCGAGTGAGAGG	GAACCACACTCGGACCACA	19/19	125	NM_002701.5	Page et al., 2009
ATP5F1B	TGCTCCCATTCATGCTGAGG	CTCCAGCACCACCAAAAAGC	20/20	140	NM_001686.4	This article
GAPDH	ATCACCATCTTCCAGGAGCGA	TTCTCCATGGTGGTGAAGACG	21/21	101	NM_001357943.2	Page et al., 2009
References
Oikari, L. E., Okolicsanyi, R. K., Griffiths, L. R., and Haupt, L. M. (2016). Data defining markers of human neural stem cell lineage potential. Data Brief 7, 206–215. doi:10.1016/j.dib.2016.02.030.
Page, R. L., Ambady, S., Holmes, W. F., Vilner, L., Kole, D., Kashpur, O., et al. (2009). Induction of Stem Cell Gene Expression in Adult Human Fibroblasts without Transgenes. Cloning Stem Cells 11, 417–426. doi:10.1089/clo.2009.0015.
Shahbazi, E., Moradi, S., Nemati, S., Satarian, L., Basiri, M., Gourabi, H., et al. (2016). Conversion of Human Fibroblasts to Stably Self-Renewing Neural Stem Cells with a Single Zinc-Finger Transcription Factor. Stem Cell Reports 6, 539–551. doi:10.1016/j.stemcr.2016.02.013.
Wu, Y., Richard, J., Wang, S. D., Rath, P., Laterra, J., and Xia, S. (2012). Regulation of glioblastoma multiforme stem‐like cells by inhibitor of DNA binding proteins and oligodendroglial lineage‐associated transcription factors. Cancer Sci 103, 1028–1037. doi:10.1111/j.1349-7006.2012.02260.x.

## Sheet: WB antibodies
Supplementary Table 1B) List of antibodies used for western blotting analysis. The blocking reagent was diluted in Tris-buffered saline with 0.05% Tween 20. All primary antibodies were diluted in the same reagent as used for blocking of the membrane.
Protein		Gene	Primary antibody
Name	Predicted Mw (kDa)		Manufacturer	Cat. No.	Blocking*	Dilution**	Host
ATP synthase subunit alpha	60	ATP5F1A	Abcam	ab14748	5% milk	1:4000	mouse
Caspase-3	17 (activated)	CASP3	Origene	AP06504PU-N	5% milk	1:1000	rabbit
Catenin beta-1	85	CTNNB1	Sigma-Aldrich	C2206	5% milk	1:4000	rabbit
Glial fibrillary acidic protein	50	GFAP	Sigma-Aldrich	G3893	5% milk	1:3000	mouse
Glyceraldehyde-3-phosphate dehydrogenase	36	GAPDH	Sigma-Aldrich	G9545	5% milk	1:5000	rabbit
Hypoxia-inducible factor 1-alpha	110-120	HIF1A	Novus Biologicals	NB100-123	5% milk	1:1000	mouse
Ki67	357	MKI67	Abcam	ab16667	5% milk	1:1000	rabbit
Nestin	177	NES	Abcam	ab22035	5% milk	1:1000	mouse
Neuropilin-1	130	NRP1	R&D	AF3870-SP	5% amicase	1:200	sheep
Proliferating cell nuclear antigen	35	PCNA	Abcam	ab92552	5% milk	1:2500	rabbit
Protein S100-B	11	S100B	Abcam	ab52642	5% BSA	1:500	rabbit
Transcription factor SOX-2	34	SOX2	Cell Signaling Techn.	#3579S	5% milk	1:1000	rabbit
Synaptosomal-associated protein 25	23	SNAP25	Abcam	ab109105	5% milk	1:1000	rabbit
Tubulin beta-3	50	TUBB3	Exbio	11-264-C100	5% milk	1:4000	mouse
VEGF121	16	VEGFA	Abbexa	abx128591	5% milk	1:1000	rabbit
Secondary antibodies:
Peroxidase-conjugated anti-mouse IgG			Jackson Immunores.	715-035-151	5% milk	1:10 000
Peroxidase-conjugated anti-rabbit IgG			Jackson Immunores.	711-035-152	5% milk	1:10 000
Peroxidase-conjugated anti-sheep IgG			Jackson Immunores.	713-035-147	5% milk	1:10 000

## Sheet: MSstatsoutput
Supplementary Table 1C) MSstats numerical output of SWATH-MS quantitative analysis. NSC - neural stem cells, S - spontaneously differentiated NSC for 7 (S7), 14 (S14), 21 (S21) and 28 (S28) days, BG - NSC differentiated with BDNF/GDNF trophic support for 7 (BG7), 14 (BG14), 21 (BG21) and 28 (BG28) days; TIC normalized, 1% FDR
Protein	NSC_1	NSC_2	NSC_3	NSC_4	NSC_5	NSC_7	NSC_8	S7_1	S7_2	S7_3	S7_4	S14_1	S14_2	S14_3	S14_4	S21_1	S21_2	S21_3	S21_4	S28_1	S28_2	S28_3	S28_4	BG7_1	BG7_2	BG7_3	BG7_4	BG14_1	BG14_2	BG14_3	BG14_4	BG21_1	BG21_2	BG21_3	BG21_4	BG28_1	BG28_2	BG28_3	BG28_4
sp|A0AVT1|UBA6_HUMAN	9.32616887524171	NA	8.59434061646404	8.35885868944989	NA	8.25319032597409	NA	9.88182505295398	9.80841931754153	10.7488483944114	10.8589211279675	9.96386673200474	10.8715842579451	11.0199916793915	9.79537930796342	10.568597379229	10.8239553444639	10.0648627989085	11.4063914552608	10.3699678642884	10.0163690407256	10.664454533084	10.3091738368792	9.42070530767406	10.5779737400327	10.8042628886548	10.3670432640134	9.90802838869181	9.33724060645737	9.86828370112088	11.0259131110721	9.99000840811925	9.63131091092106	10.8357824530881	10.4839363050544	10.9040494950767	10.386163696804	10.7819264407683	10.5874747991428
sp|A1L0T0|ILVBL_HUMAN	NA	NA	10.5038457334765	NA	NA	10.9962986085125	9.93993317691128	11.4044078393098	10.1758504680882	9.97187597154163	11.7715027584473	10.5998196462945	11.4059255856223	11.1910511279402	11.4182863401464	10.381310525444	11.8188141374742	11.6352091171998	11.6618405822581	10.8209475271906	11.6909102931334	12.0016379439757	11.8306557475018	11.3248985261152	11.6603547955154	11.6503225976744	11.2701503400138	11.7121599051335	10.8279763391264	11.4679816884786	12.1423352565996	10.8397259643231	11.9280851531828	11.0540920083289	10.910087919357	11.9173623326285	10.9284317948007	11.8425699364415	11.069136138597
sp|A1X283|SPD2B_HUMAN	11.226764091314	10.528643997984	11.3413292989725	10.5739171741816	10.392846565669	11.198561157209	11.1422928414963	11.8785253863184	11.9961505153989	12.3455916097369	12.2341702010984	11.7241241768508	11.6556882666081	11.339309548807	11.6015311544074	11.8226930794328	11.1444406402081	11.5719197690235	11.7806592510048	11.4091317721193	11.7939770673169	11.3624948910684	11.5094627691319	11.7694982147296	12.0633694837694	11.9228854083493	12.0477822766084	11.5199544931287	11.4653980094364	11.5644979520806	11.6034956637509	11.7891042904668	11.3951611947459	11.1428838292338	11.235552027408	11.3881885145083	11.0872475831083	11.8128299073124	11.212193321383
sp|A5YKK6|CNOT1_HUMAN	9.69923185424185	NA	10.6451668686398	9.62883088825147	NA	10.5453058667184	10.4212391684744	10.8486593972857	11.372694033242	11.3799011702681	11.37205231889	10.5325732327835	11.1876822116608	11.0833202526514	10.341920585678	9.9327411516738	10.3501851101695	9.69141831135256	10.9484066740025	9.75895289508344	NA	11.2007969521314	10.1455178188917	10.7778071766937	11.2606781183662	11.5519852042299	11.2008656010783	11.22050649667	10.7318813879092	10.4558840797186	10.9898077368525	11.0219240754639	10.8859671636913	10.7501217562876	10.922788076589	10.5974495248891	9.47107144580182	10.7319524424011	9.50547142882912
sp|A6NDG6|PGP_HUMAN	NA	NA	9.70266766941018	10.0712327765377	NA	8.99674342644791	9.85168084865717	10.7728542495682	10.5681236178347	11.9241285742811	8.94281782591865	NA	9.57483732863831	9.57891611550799	10.6686838342938	10.6620178117365	9.79696102497555	10.2829219588156	9.74284570410895	NA	10.1057346004699	8.72046275533716	9.96214674386749	10.9194483761893	11.3253961953235	NA	10.6456825554482	NA	10.557278102024	10.7160575637598	10.007637889129	9.9403824014589	8.78079864305733	9.94714458021024	10.0350900638184	10.116314891881	9.93401694432864	8.78456017548731	9.99019117351051
sp|A6NHR9|SMHD1_HUMAN	9.50742004689871	9.94943772607806	10.2982264083716	9.99325543376822	9.56124336155846	10.5051806890628	10.4629384919634	11.2246378658667	11.6588386603998	10.810371392255	11.7201508043331	10.9837913162901	10.9764200876242	11.3951406679117	11.0578542413325	10.6992534946043	10.9252926810047	10.6528776595338	10.904083328183	10.7982294848697	10.4108990268345	10.9531917811173	10.3204145083562	11.7045577379069	11.351174767557	11.6414220851972	11.4826822918805	11.4124031627421	11.3045930332705	11.4330641002518	11.1624597225605	10.8051969941944	11.1127390089995	10.9363627592637	10.8285476326825	11.1341027876297	10.592228876596	11.124514000086	10.9680342072318
sp|A6NIH7|U119B_HUMAN	10.4226161623893	10.4329316631379	10.5285246174092	NA	10.3709880050747	NA	NA	11.1517300732676	NA	NA	11.4180969211294	NA	10.7361765445196	NA	NA	NA	NA	NA	NA	NA	NA	NA	NA	NA	NA	NA	11.3710639245015	NA	NA	NA	NA	NA	NA	NA	NA	NA	NA	NA	NA
sp|A6NKD9|CC85C_HUMAN	NA	NA	NA	10.2162858106152	9.86753527703025	NA	NA	10.9368266391812	NA	11.3740440862457	10.1621723283591	10.469575421524	10.1245892825164	9.27977279263959	10.2522965438484	NA	NA	NA	NA	NA	9.65920568465333	NA	NA	NA	10.272123529737	9.34238632512651	9.75955212076215	NA	10.0995933287038	NA	10.2255351328333	NA	9.91560835401868	NA	9.54255354316223	9.3830467786534	NA	NA	9.61978491332766
sp|A6QL63|BTBDB_HUMAN	NA	NA	NA	NA	NA	NA	NA	NA	NA	NA	NA	NA	NA	NA	NA	NA	NA	12.0520295994873	NA	NA	NA	NA	NA	NA	NA	NA	NA	NA	12.2841107489547	NA	11.8342937040602	NA	11.1809494568565	NA	NA	NA	NA	NA	NA
sp|B7ZAQ6|GPHRA_HUMAN	NA	NA	NA	NA	NA	NA	NA	NA	NA	10.4266874763512	10.6806459100179	NA	10.9375619129411	NA	10.7887421242992	10.0485347661065	11.1092327222287	NA	11.3782581428087	NA	NA	NA	10.6607279996067	11.8179864390474	10.1539798935442	10.5413446624773	10.1026903334378	10.9332135734673	NA	NA	NA	10.8597433109884	10.6849640253776	NA	10.5899762795378	10.9550190051463	NA	10.5806541342967	NA
sp|C9JLW8|MCRI1_HUMAN	12.7768522811417	12.6798883096223	12.2099617026594	12.6596564713058	13.025818196986	12.6156555412653	12.4977968671407	11.0558223808261	11.1523279076878	11.2356042108197	10.5404051433749	11.2633454773741	11.0753214928995	11.5930842722823	11.2114984764004	11.4110085228575	10.9874746311422	11.2577489032348	10.9698168605064	11.1996974697059	NA	11.5212312631782	10.9615022399041	11.5482329002906	11.5645468505517	11.2919383240387	11.3770647925038	11.5345389216769	11.4697910474686	11.5230659601843	11.4221243844772	11.3435133460204	NA	10.3977761315407	11.2350696462858	11.4073725874714	10.8797537661993	11.4835141989931	11.0336913769292
sp|O00116|ADAS_HUMAN	9.55140589287678	10.3470834575629	10.6626180284658	9.21591308486379	9.73062552915425	9.94213844745854	9.67372150292907	10.9485825726144	10.1310802857363	10.5777080075337	11.3249979396358	10.6886119611224	11.3221495952831	11.0939862044327	10.9025545274181	10.8759269404434	11.244393086842	9.96309524619014	10.8712203452202	10.6646187259717	10.3630719661274	11.265330514105	11.1841684120178	11.0444859995959	11.3433854174558	11.1090060877703	10.0137658615829	11.2930405172868	10.7742189286197	10.7673452509844	11.5173248275299	10.7155829517146	10.5078857543972	11.1102948359298	10.3767058719948	11.1052157959306	11.085731996712	11.3261091705496	11.1493758719106
sp|O00139|KIF2A_HUMAN	10.82104220733	10.6898960426176	11.8528685617244	10.6360374098386	10.9092099325082	11.1919464228131	11.8497698566462	12.0933965608989	12.1041642875955	12.4904191632352	12.2265827591982	11.9191818237234	10.9376845847533	12.0420968852679	12.00669487077	12.1600593193988	12.165918319732	11.9233152955716	11.7979321311661	11.9588908466051	12.1951401002902	12.2333505601617	12.2124029264537	11.8177049546818	12.0774254628081	12.0767853921103	12.134781641082	12.3297925075168	12.2827189773706	12.0869742383234	12.0536910627686	11.9288581222449	11.8718865244891	11.4657972085762	12.0528624141065	12.1757318187424	11.9210934629788	12.0786872347762	12.3393228011659
sp|O00148|DX39A_HUMAN	NA	NA	NA	NA	NA	NA	NA	11.457108239742	NA	12.2094259722841	11.5708186471829	NA	11.3902251030044	11.1111111759828	10.9912159037147	10.667896835647	11.0880466980629	11.0345411324811	11.1027466126472	10.9613874811371	10.9423490893175	NA	10.5453766306052	11.4162261844518	11.1257638282429	11.3680661156883	11.6171798738312	11.9698393258881	11.0635326505247	11.2241908536246	11.345383028179	11.2096086544484	11.2486261934932	11.5963164286798	11.0063249965356	11.0454659387016	11.2788261034165	11.0846933590307	11.1890546114094
sp|O00154|BACH_HUMAN	11.7094545870507	12.0757312077073	11.5995601946651	11.5039372736147	12.0914804167173	11.4137170660517	11.0169657904041	12.8018210221149	12.6786311732705	12.2008930755624	13.370741711709	13.0030952143824	12.8826826265506	12.9097879066245	12.8953485230278	13.0330467440317	13.0737657041641	13.4163027762592	13.2876269408727	13.0856933690474	13.2584201352896	13.5482604460344	13.0463144228933	12.8625562775103	13.0488583226628	12.8358189876383	12.887294061974	13.0310288642871	12.8843294907132	13.0676081345635	13.2142736360337	13.2109267030716	13.5226915835525	13.2703361452467	12.8875921413543	13.2675220381901	13.1092429930476	13.2917099781246	13.2042384044689
sp|O00161|SNP23_HUMAN	12.8669606135193	12.9139061296006	12.8164354583967	13.3328276353201	NA	13.5497867064406	13.5473784599211	11.1771617196426	11.3209858346658	NA	11.7435383194396	NA	11.6607625949421	NA	11.3990214532412	11.1103999344425	NA	NA	NA	11.3940930984336	11.5506679914121	NA	11.2477359708478	NA	NA	NA	11.694903106788	11.8838260355436	NA	NA	11.545673388403	NA	NA	NA	NA	NA	11.7167708723603	11.7925992194261	NA
sp|O00165|HAX1_HUMAN	11.6728725835231	10.1235330255639	9.90770101940093	10.2920143759808	10.0670020020091	11.0711822472489	11.9781358253018	9.59577811133278	10.2381658627407	NA	NA	NA	10.5009509209602	10.5108830756054	9.94611276875452	NA	9.86391266023219	NA	NA	NA	9.97759713730725	10.6141578252164	10.0787584638484	9.51153749704129	10.0081297170975	10.2511784208313	9.45964875051081	10.3292822461305	NA	NA	NA	NA	10.1279124955137	9.33003309417452	9.69969090345241	10.5262746671913	NA	NA	NA
sp|O00170|AIP_HUMAN	10.9535578049014	11.4898376493149	11.191538816599	11.0208661000756	11.4176341319725	10.7259666066247	10.5300104404907	11.0369350298825	11.8620053203439	12.2581456927576	11.6308193284456	11.5882911119381	11.4015915908215	11.4968633766569	11.2783146885154	11.7180258243825	11.1825632787444	11.6478700449263	11.5027117091105	11.3700263483828	11.382961183965	11.775065468227	10.6208932608162	11.5188208779765	11.7159909666255	11.6022553579316	11.8146146424102	11.5175459193006	11.2441037331844	11.6567644909714	11.6428447187977	11.6049956459616	11.3777423349313	11.0683847991386	11.3074851947677	11.2406906138144	11.5315752748567	11.4142644694394	10.7549211417152
sp|O00178|GTPB1_HUMAN	NA	9.18480434996478	10.4965765835743	9.74385201636894	9.61684558324599	10.0210333966013	10.2582635975343	11.1080840148845	10.3092898064245	9.57579050048487	11.4078984634686	11.0017994626331	11.1198736218148	9.48916073516833	9.52237005152537	10.2812197238662	11.0476273222971	11.0097284917262	11.1738749852505	10.5022664707826	11.0291530961547	10.985675221028	10.6819876018119	11.1902621547166	11.0304018169717	11.1092914399955	11.2181978402326	10.9714580794131	11.3692417549967	11.4838753083624	11.4836568747642	11.1948666103597	11.0448752731494	11.1411264978189	11.0332281701388	10.9716912428452	10.9241569247106	11.2253349619869	11.3697181235792
sp|O00186|STXB3_HUMAN	NA	8.54503256571416	NA	NA	7.8918748572925	NA	NA	8.78442482602559	8.33591492478651	8.05020064735307	9.69538330968098	8.89488399740052	10.5139580994185	9.83258711672868	9.71887399971446	10.664390088751	10.2642868008759	9.78192306803159	10.6244381249035	10.4797937153106	10.5943651842352	10.8247486501587	10.4123715412568	8.56338623934694	8.59651874016487	9.32989814886001	8.58846891682237	10.5125814654802	9.90062194086001	10.1435657583189	8.98452940920758	10.4480937517252	10.6080558455745	10.1160171368253	10.4791246261807	10.7782919247977	10.7692432602153	10.9740962647716	10.9127360809907
sp|O00192|ARVC_HUMAN	NA	NA	8.43935448253704	NA	9.54969929602385	8.23523999719767	NA	9.61678511513668	10.1329892949494	NA	9.55633972198823	9.69731443059043	10.652600121452	11.3708182890094	10.623803056814	10.6966770592803	10.4391453935668	9.88328615512234	10.374790866818	10.1792621005683	10.1703065393493	11.0522271982449	9.8733032871871	9.55575638970052	9.86768286336361	9.44781492507741	9.55302564305205	10.4574144018203	9.70315658094014	10.1270358373339	10.7563849002985	9.82072152139824	10.4131229904927	10.8704422178413	10.8032289699147	10.6079434482808	9.88115900525105	10.5223824227303	10.4425815362174
sp|O00203|AP3B1_HUMAN	9.69822858154254	9.67805688951162	9.31315630725956	10.0274346338321	9.77033283833308	9.80878812598908	NA	9.74921247241458	10.417957645292	10.4243968090529	11.0306325228104	9.63344766101088	9.87301129418604	9.72536263133246	10.3131122981924	10.6982363418282	10.4802218290365	10.4566566744695	10.93432110341	9.82077102343499	10.1528448010436	10.969703035106	10.8504487793667	NA	10.058740411302	11.0050012112126	10.4286586264089	10.7319442679013	9.98945018360291	10.6591431006497	9.78899201320825	10.6203708877212	11.1014937667352	10.9129742941855	11.0732793160485	10.798332164318	10.5827368395574	10.8731415351061	10.5967838124854
sp|O00217|NDUS8_HUMAN	12.034824608124	12.0784764073084	11.5195174576401	12.1455986597956	12.1944734053875	10.3426455968069	10.3461282984579	11.2823437081253	11.668307709867	10.7472302021078	11.6904264586517	11.3430380442721	11.6084088455532	11.8470143927851	11.6214974512408	11.447672736016	11.2790407035606	10.7490600427564	11.4399152530703	11.3479506071137	11.080635715797	11.5371015074229	11.2277371018434	11.6360437720085	11.4649578312844	11.4913130942627	11.7188395591088	11.8058632609929	11.595209452259	11.5420506620344	11.7728156909851	11.0843383241583	11.5350084613852	11.1368425072276	10.9564425578173	11.1037928384418	10.9878842657939	10.834122472025	11.2243978971724
sp|O00231|PSD11_HUMAN	10.9322320650948	11.1465569419576	11.1843810798183	11.1929791527796	11.0408746786906	11.3108025258796	10.7520353758167	12.0942885731626	11.9478953794154	12.5308178375895	12.4825582941225	12.4018560280774	12.2093874517866	12.496780868591	12.3609489528035	12.4290955362154	12.3816149425467	12.4108029326025	12.6717902009627	12.3771657317107	12.3477711922671	12.600066453136	12.4361171202604	12.2117348366655	12.6514801228116	12.4688216977028	12.2424174887878	12.0436188229729	12.086935803772	11.9871016880846	12.2948202270198	12.5745115979045	12.5435872974435	12.6037980554539	12.6346068498498	12.7236810786126	12.6098240062006	12.8746907720265	12.6905174495981
sp|O00232|PSD12_HUMAN	9.04743410938234	9.17860890416089	9.62108510566144	9.37885241275407	9.43265457144721	9.48455065099561	8.60786843940275	10.9416113081339	10.1498730656404	9.87548421176417	11.0929832747095	10.5429350456697	10.7907964183547	11.3372809285336	10.1603345209085	10.4417471014733	10.8204036935245	11.0042154423991	11.4990762393696	10.675909489925	10.5896561846201	11.2482106382413	11.1858703382056	10.5828447178446	10.8428529101242	10.7885930670968	10.5860060253582	10.9947716063651	10.1688176099525	10.6911209736532	11.170260197694	11.0691841186997	11.5579881921307	11.4073979522376	10.428435046935	11.0992813157726	10.503669590491	11.4989749340115	10.8466258015529
sp|O00233|PSMD9_HUMAN	11.8806977598455	11.9004577432257	11.4685869893768	11.7565497279191	10.4795149328771	10.6134155793787	11.8018573734635	11.9654214022411	11.978263953265	12.6026599859175	11.9299500941098	12.0113198449413	11.6021693174198	11.6507288465694	11.769878345245	11.8975850248417	11.529970834121	11.8148244520022	11.3343451292228	11.4920326207675	11.6173949470499	11.4362587545959	11.0691250757398	12.0015512543815	12.0367214986418	11.7127183824084	11.9879190583407	11.7243789512437	11.7282227711826	11.8802142695217	11.9099522978172	11.8327860565305	11.5848926838809	11.3185434372823	11.6163133519803	11.5640578773309	11.7334768793961	11.6488339533913	11.7456208207618
sp|O00244|ATOX1_HUMAN	10.445374074937	NA	NA	10.9549197914385	10.7978393373565	NA	NA	10.6443237325933	10.5713429935719	10.8515255342543	10.5218773694853	11.8524420562981	11.3114800939588	11.3099271471104	10.3628980355079	11.4198383251572	10.6033214941399	11.7871466168806	11.0451988210372	10.8366174810191	11.0420090876405	11.2341568823387	10.7759007070733	10.6091357621369	11.1408415289117	10.6512363991766	11.3548361949917	10.7731911968692	10.5504908546096	11.2895235486689	11.3784924507093	11.802746561123	11.1729684121292	10.9943205972179	10.8810410233746	11.0470694812143	11.8767471870241	10.9906226615615	11.7141622547384
sp|O00264|PGRC1_HUMAN	12.4588853592052	12.2507766792151	13.5219157446556	12.01805312654	11.8773009545456	13.7795876572429	13.8767489641326	13.309991741489	13.5637510866052	13.416028212009	13.5560974754114	13.1985142271314	13.4373024049237	13.3945222775361	13.5767548556174	13.5190051552919	13.1949283346786	13.2543432132285	13.2456455745281	13.3163923461562	13.2107010161815	13.481726077235	13.111806363449	13.4961626878335	13.5708507007892	13.5852583058919	13.6186330191887	13.6489797559925	13.416074316749	13.3114237585018	13.4393571342887	12.9013511487734	13.1421705272063	12.8299633527144	12.9632988862438	13.2402193763824	13.21733030856	13.27625742302	13.3150526325944
sp|O00267|SPT5H_HUMAN	NA	NA	12.0781399972285	NA	NA	NA	11.6894551442299	NA	NA	13.6034390037509	NA	12.1435873250314	NA	NA	12.1287289876655	NA	NA	11.9955239513252	11.7225630367192	NA	NA	NA	NA	NA	12.5666395269397	NA	12.7024607695442	NA	11.4486731510902	NA	11.9188008546796	NA	NA	NA	11.3118320350999	NA	NA	NA	NA
sp|O00273|DFFA_HUMAN	9.35917114207896	9.70891996275391	10.0973613094551	9.84963618991042	9.72335115212326	10.2904960323635	NA	10.3046880656265	10.5257064128449	10.8054301526136	9.71197740326986	10.4941354824997	10.1912276509719	10.3334814850348	10.3266007013996	10.9596480976179	10.04714030105	10.7941550470878	10.2497777977771	10.2143372689924	9.41859391241437	10.2940105097082	9.54030444660554	10.7831802158225	10.4179535917345	11.1440602321525	10.4498680115212	10.2336794532898	10.243124141154	10.3510594914433	9.65684443034655	10.2907230429478	10.7907049121568	9.83538537819067	10.2238856354446	9.71413463225824	10.1760151635902	10.607328983237	9.26317222943992
sp|O00291|HIP1_HUMAN	11.4286593156434	10.7418453703861	10.7217020270201	10.9283002843115	11.4413525467965	10.2393579731335	11.2868466596322	10.7284643809427	10.4154252978525	9.95427691733504	10.3814347035737	9.70362494334872	10.3962136927302	9.79922316754648	9.81735929981508	10.5524968823807	10.1679831430691	8.97298414502632	10.1872144518362	9.03613751662768	9.80766580390582	10.6308169261036	9.66786074916913	9.84963198465765	10.3593265011057	10.2619796781695	10.4196273982243	10.7552897853578	10.5412507004218	10.2564095862699	9.73096933530025	9.80485579698844	10.1506248888656	10.0529676868157	9.68023774822356	10.3060821553803	10.3116787730061	10.4080706009128	10.2261193880489
sp|O00299|CLIC1_HUMAN	12.1740101172416	12.0550646785055	12.1258241307356	12.1470215038639	12.3616049281218	11.9378425473113	11.7291010038985	12.9797526281799	12.9161085545314	12.8314641165724	13.1604754354557	12.6449302218584	12.5756788519278	12.4382736621543	12.6449904067206	12.6514338272435	12.380481084153	12.6214127447305	12.5335797905128	12.5476367860791	12.6170831223891	12.6808225100532	12.3961612464028	12.8355355083326	13.003729520664	12.951086961143	12.8605384196292	12.7652444352223	12.5241305467995	12.7451366390754	12.6441769633048	12.6485898925874	12.8494791781144	12.5668080747919	12.6737818245927	12.5829077461506	12.6329785824454	12.767774794635	12.5982494713198
sp|O00303|EIF3F_HUMAN	12.1367070734277	11.5246617164268	11.6598196892781	12.1733353192187	12.0371329753761	11.8823184028074	11.4322935775495	12.2682495719945	12.5102138780814	11.783334449329	12.6297988191293	12.2587947703972	12.4476129434516	12.4371054047797	12.4725248104073	11.9439071416352	12.2083453517896	12.1307113978073	12.3534223758953	12.0946041138713	11.9098841535886	12.2697540059489	12.06404604416	12.5273881838809	12.6054846389402	12.5434839946486	12.3900342254846	12.7430110813813	12.3356961560105	12.3781640117777	12.0765842143646	11.881238888495	12.0947230990626	12.1558224069034	12.0132875362368	11.9064492424949	11.9145238374938	12.0734431441648	11.7837446579481
sp|O00330|ODPX_HUMAN	10.5108375702156	10.2174107680062	10.8868122180227	10.2031479138638	10.3885209906961	10.6680285876047	9.73708838781783	9.83601664322264	9.74329303605891	9.73291150618731	11.0336938104033	9.869229538898	10.6822379542476	10.6567519471396	9.70539868798284	10.02830770932	9.75548268949026	9.6233323929179	11.03050404809	10.9817401715509	10.7612565478386	10.9284365535994	9.69392577621713	9.33852150875288	10.7261156020763	10.604808398472	8.87225095691713	10.6473640425074	9.62564317647316	9.8482384276333	9.8768365443492	9.80364427504928	10.6310368856445	9.33939289882932	10.9628633395302	9.41407597359539	10.030952406867	10.9167804146099	9.89742838321173
sp|O00399|DCTN6_HUMAN	NA	NA	NA	NA	10.4757602522734	11.2532465052356	NA	NA	10.7075009340002	NA	NA	10.6658232191679	11.1611734270712	NA	10.76346141129	NA	NA	NA	10.9091600159628	NA	NA	9.92007010131142	10.744139327265	NA	9.89662737317298	NA	10.6900692097967	NA	NA	NA	NA	10.7104707670286	11.0316429836746	NA	10.901189734285	10.8904861929125	NA	NA	10.8344955459198
sp|O00410|IPO5_HUMAN	8.87695150820642	9.64084259627518	9.71885671087422	9.16195265045018	9.95951628110738	10.339371677115	9.57801690350531	10.871554665545	11.0284721925125	10.3846361954954	11.4064904832229	10.9122658555297	10.8118736695401	11.4089650387708	10.9655680349115	10.9882753719479	10.7565490861036	11.2726491808622	11.2081830159965	10.7596155649403	11.1861540044722	11.4323770341747	10.6797935600486	10.7779375492498	11.3335791292016	11.4873992205887	10.8899168771496	11.2326792373449	11.0542930866278	11.0226867819309	11.2729548146138	10.9584724469052	11.6505485590627	11.4467979121395	11.0417283631997	11.5051574351722	10.7643422206045	11.2739686141671	11.0385646341628
sp|O00422|SAP18_HUMAN	11.1764628423592	11.8794812309311	11.1702199001196	11.4533924830775	10.9295820755114	10.1170690172379	10.918636146882	10.4184726965934	11.1631836218763	9.68904672074396	11.170093526433	10.9490777637128	11.3850742751964	11.3922465550225	11.4704600784629	10.1451666920307	10.8768775759192	10.2782026061154	10.7455470826268	11.0374691920147	10.9501769213394	11.0577341046314	9.83199765688715	10.5367854300386	11.2582586053613	10.8656711157246	11.0791512795697	11.0036429967096	10.6946270980702	11.2558677061586	11.4337043869788	10.709287699649	11.1008938119708	10.8577773306611	10.668566206667	10.9133783106355	10.0549277273921	10.8166278375807	10.6267676832922
sp|O00425|IF2B3_HUMAN	12.7181155864501	13.0766325335578	13.0535869326022	12.9993251579362	12.3011128735341	12.8555687658455	12.8619695438318	13.2248843583278	13.2957294246308	13.1397994129064	13.3830846505768	12.8291898992617	13.1320810915658	13.1727773392084	13.0616976928234	12.5858138558533	12.599965953229	12.4298730535468	12.7083155691728	12.5397863089476	12.3380044481187	12.549130082889	12.3091392710844	13.2777060431091	13.2741804885576	13.3525148670844	13.4026702158591	13.237396810359	13.0229287754229	13.1333905393781	13.1639192619042	12.5773444666614	12.5206298688939	12.3227755488613	12.4874659531348	12.3963329596041	12.1884122337884	12.3289211995495	12.329987169044
sp|O00429|DNM1L_HUMAN	9.70005302691194	9.90425741199677	9.84822510094167	9.52930907425843	9.66280459243546	10.2149338096879	9.2418990592422	11.0301322408547	10.8432914848849	10.2791032372368	11.5357211139392	11.1670769749878	11.3150957466028	11.3186486268689	11.0388095051765	11.1586169558583	11.0046319742071	11.498160522976	11.3310806952629	11.0330798418668	11.154870263432	11.149405635883	11.2060138915456	11.0463634719051	11.4335450910691	11.2413193750978	10.9896139650668	11.2031796251316	11.006670432487	11.0203369116131	11.1685244225354	11.3447312474173	11.1944168107421	11.6651619359608	11.0407603374872	11.6346383832961	11.1279218170726	11.6532120348275	10.8783456510667
sp|O00442|RTCA_HUMAN	8.57376675546682	8.76690032701611	8.69056486026121	NA	9.57745270925065	8.74963320388186	8.46280022278876	10.2873252805625	10.4038869436686	8.85108627588909	9.20748212179362	10.4483615602624	10.2054362055902	9.15089045764935	10.5526486099849	10.4080670721364	10.2164882633397	10.5887691161898	10.8098234918837	10.6974986870819	10.3509883601479	11.3744949610649	10.8734020545595	9.21083203629335	10.6716104115377	10.656125016018	9.21312354279367	11.0476447803314	10.5957938875418	10.2891730930405	10.4067968516428	10.7779181873246	11.0860161558996	10.8449691773956	10.4452887485786	11.4024940553081	10.3877150886232	10.9657043872179	10.2822294196401
sp|O00461|GOLI4_HUMAN	9.61878930614689	NA	11.2787308428161	NA	NA	11.7138038788236	11.0496710563615	10.2783502315887	10.8205875749327	11.3035289808239	9.66769105984378	10.7570388206189	10.8327378857671	10.6420754258157	10.0503110557787	10.2352796853061	10.4738621864174	NA	10.4411964638189	10.2820514304306	NA	10.779834291671	10.7821723937142	10.013378094267	11.1876509358162	10.6633404237674	9.77248888332679	9.98667877262146	10.192743557944	NA	10.4623769630372	10.4801714412328	9.60854875142241	NA	NA	10.5792975020072	10.8527110442173	NA	10.744013120165
sp|O00468|AGRIN_HUMAN	9.79111729551622	10.1057179976766	10.2692663948296	9.83894327079644	10.0181873544454	10.9367878930131	11.0670383029545	9.8301818587034	10.1042314082008	10.4860127285331	10.3450242535213	11.168767252094	11.565252272805	11.7794745352204	11.6413679313382	11.8765688067076	11.4787094138524	11.3521356849213	11.8688676456238	12.4239677750848	12.4290981565751	12.7243370492967	12.6885390563269	11.6324623917726	11.2240206945491	10.5248114257365	10.1449425436042	11.6511427786265	11.5147811628477	11.6667353163296	11.6329731540782	11.4684820821085	11.7605455243256	11.3110922132619	11.5490967483866	11.9530472463808	12.120624226551	12.1998469901206	12.4669752046392
sp|O00471|EXOC5_HUMAN	NA	NA	NA	NA	NA	NA	NA	11.2386016545426	NA	10.7573330828819	NA	NA	NA	NA	11.1049435991559	11.5886472423249	11.1716955781947	11.2982587079384	NA	11.5737688743972	11.2871660860725	NA	11.2151113784192	NA	NA	NA	10.895679859798	NA	10.9734669131712	NA	NA	NA	NA	NA	11.276083415868	11.4230715529207	NA	NA	11.1360685772108
sp|O00483|NDUA4_HUMAN	12.2371369497624	12.4573631394144	13.4037260461841	12.2058879378342	12.1623684284216	13.3794496068964	13.2155723415329	13.6429402675311	13.3006116775095	13.4098824879399	13.0529003895782	13.2072492268233	13.7066746817766	13.4628731766861	13.4952043985553	13.3683969424909	13.3026368047399	12.7430803507148	13.4553751845996	13.0184494414637	12.7018624722093	13.2728020994304	12.511837449917	13.2575355294086	13.4813872156515	13.2037579673863	13.4085867525602	13.6407306683666	13.6191987045396	13.5623589637787	13.7151908161743	13.2910817820773	13.5117732897898	13.11219368087	12.9548014896221	13.1737097151447	12.8741591092114	13.2250649261295	12.8463182968654
sp|O00487|PSDE_HUMAN	8.48636351493413	9.1747320851677	8.87439236455746	8.71112149627722	9.7784767826684	8.88690822141836	8.14955798055779	10.560730321805	10.294211733565	9.44196815444951	11.0355210491531	10.05173473096	10.7104774227735	11.4797311218112	11.1142752370642	9.86893638269646	10.4963798990409	10.6870655308276	11.5985207888475	11.2040151070756	10.7266539918165	11.4845367853059	9.74927092244179	9.80443190387187	10.5598188995019	10.9964161498899	9.50756686292464	11.2563403150729	11.1413815622623	10.3810886829014	11.1424713136599	9.91344056373799	11.4473393986159	11.6644829023539	10.673936933913	11.3347740527326	9.96860579019435	10.8980127528073	11.2508281158632
sp|O00499|BIN1_HUMAN	10.4542263300476	10.4371387464244	11.0655234146065	11.4406335177569	10.4229840413339	NA	10.2232818569835	9.42945620793999	10.394004833233	NA	9.67761503016925	9.49899337755388	11.0878253198523	9.75289308492808	9.49481387482424	9.58485422690943	9.26251673285208	9.80180775810193	9.76899810463508	NA	9.854344910198	10.4879236659786	10.6668549134052	9.71032887635698	9.43706630646032	9.82249831355155	9.69203517855289	9.56628629766964	9.52636032441249	9.83085574068022	10.5363153293686	9.73825659952018	9.74984523795855	NA	9.50840953406559	10.8595828553164	9.74275970201722	11.2387328413582	9.52593407685295
sp|O00505|IMA4_HUMAN	10.8785947919683	10.8160990166587	11.8181249814089	10.9482890222589	10.9084635877328	11.2624662704508	10.7407611276154	11.5480939624682	11.9091124293052	11.2413298188893	11.947174941942	11.7223892359413	11.7257515031478	11.9002794110752	11.6451383070667	11.8339716446073	11.526158460851	11.7050213884509	11.6732670146353	11.3675261821209	11.4889948335053	11.8906883277321	11.7089263316835	11.7718133102446	11.96179608647	11.8696988935653	11.7632543342174	11.8853971936131	11.6475141030583	11.7691962480011	11.8229381341205	11.6774456410088	11.6136149098184	11.5901308793178	11.6535043754096	11.971175564374	11.4107197548918	11.8199244277159	11.6923208139478
sp|O00541|PESC_HUMAN	12.2701320338822	11.847715505658	12.9665134466991	12.0939926570902	11.6590820234901	12.8306712196108	13.0131285310818	12.2374346000624	12.0564835734915	12.9748339821686	12.0449959673511	10.8559977580612	10.9227530664812	11.8553473207891	11.8003343674631	10.9735729180074	11.6525931371292	10.5653929329605	11.757791127426	11.8604772778497	11.5971120173387	10.9898094345558	11.4237960297749	11.9896794834617	12.1505410565479	12.1031294293022	12.229203176698	11.9946728989791	11.741037722688	11.6925101052011	11.8035734007304	10.1817419718229	NA	10.7186205230482	11.2551238759061	11.1971881018105	11.3324599140348	10.6073155263657	11.5966747705716
sp|O00560|SDCB1_HUMAN	10.6870319685298	11.4206470610607	11.7867151639714	10.9080622668853	11.8971120645932	11.6889657768756	10.9772668548985	9.35336741767501	10.1712388191881	9.75256540845306	10.6803851593352	NA	10.6311200105975	11.5715662978659	10.6838350970803	10.3978219631762	9.77001665479062	9.93768885052708	10.508430201331	9.85817120003347	10.0167498334578	11.7044378064218	10.1981681555973	10.9743751317414	9.78790733021227	10.7159961514453	NA	9.82380406906545	9.59843593218051	10.0146866070613	10.8576622413668	9.729743108821	NA	NA	10.5138229731298	NA	10.8389001159764	10.5107460906816	NA
sp|O00566|MPP10_HUMAN	12.178484890512	11.9697046175707	12.5282765314853	12.2872448280101	11.4507912072045	12.0329242047335	10.7517453382785	9.32385700258307	9.60116566578814	9.57339714029462	9.71563055747573	NA	9.5450660591066	NA	9.38895902633968	NA	NA	NA	9.62886285180159	9.71729359472212	9.3523452609858	NA	NA	NA	NA	10.2478238463939	9.15917349830297	NA	NA	NA	9.17056387121048	NA	NA	NA	NA	9.59004758621286	NA	NA	8.95916320583019
sp|O00567|NOP56_HUMAN	9.19278684713413	8.64331073161011	10.4288742211092	7.81308551699208	8.77656357267525	11.0294449744475	10.3457829093713	11.6304681067054	10.7772010517282	11.2768456973007	11.6972780498194	10.7701529038108	11.5428268055532	11.3943139139688	10.9504240084254	10.6807385433065	11.5975673015013	10.6953099751236	11.3938983113203	11.1948461666343	10.9010306599149	11.7570206473725	11.3239995606539	10.9122671268315	11.2108415028355	11.3627946976555	11.306926468213	11.0908674530578	11.2274602937036	10.6982458916245	11.7528218945053	11.1892598782115	11.3485237146863	10.9435822024876	10.514541867626	11.3427084806477	10.9614626493489	11.4850930068948	11.1857794374118
sp|O00570|SOX1_HUMAN	11.99376050251	NA	12.1296586454682	11.7952161308759	11.8456515783293	11.3825179429492	12.1094570957839	NA	11.9751396079017	13.0705638241381	NA	11.3346693877937	NA	NA	11.0683495486477	NA	NA	NA	NA	NA	NA	NA	NA	11.8958909827945	11.8484176470741	11.8503861301679	12.0306360343439	NA	NA	11.2449961797811	NA	NA	NA	NA	NA	NA	NA	NA	NA
sp|O00571|DDX3X_HUMAN	12.4250535429102	12.6629641550187	11.978606858691	12.7675792245252	11.7953883078389	11.9590238679186	12.1148654336352	12.2620186188995	11.5489618677073	11.4857858107063	11.8671693620449	10.8516069393225	11.8828403647773	12.1895969918732	11.9379877458692	11.2999743088791	11.6265001528707	11.0777783671319	11.035525725326	11.2533806622278	11.3892208145063	11.4033098499187	11.5674472744346	11.2397032281894	11.9949048438395	11.6597392388055	11.882554280373	12.2057423995817	11.8304212035894	11.1194945619467	11.8302701721933	10.9144630749954	10.9345423552203	11.5079995023175	11.3780181997055	11.446813419074	11.2297938640469	11.3903236422921	11.3301356499373
sp|O00592|PODXL_HUMAN	11.2362109627987	10.7405242647055	11.7300253143167	11.1334067280332	11.2578215523282	11.8659189887746	11.9703292824249	11.5780922642889	11.3913272195028	12.3975528002681	11.70051870642	11.9435866404467	12.4097601736227	12.118923175921	12.1593259959619	12.466303679819	12.4795523688927	12.1297656091251	12.1860923420906	12.1093206133485	12.2300724533308	12.4632081861388	12.2489690971846	11.4381948481673	11.6529246253327	11.7794779056564	11.5947012725132	12.5347904508591	12.2938895732039	12.4644518476248	12.5375550972769	12.5254651161005	12.8499474001738	12.3846966112808	12.9547011428461	13.0128704136471	13.0010785991045	12.9894644645551	13.1086843234503
sp|O00625|PIR_HUMAN	NA	9.47973897994515	11.440207621155	11.018613883115	9.96713640347854	10.9495750504616	9.7659401838778	10.4917193664546	10.6305235964626	9.69260592176731	11.0497108270888	10.5599835980329	10.047680544285	10.3577508840061	10.1955840850946	10.7477198575652	10.069892164207	10.9013422222763	11.3996259748559	10.9611475000886	10.5257194470802	10.9680422193257	10.2021356256446	10.8295886550885	10.6750331055662	10.8840836449525	10.7745518496829	10.8925104499152	10.7221283614413	11.2346550566837	10.654216151455	10.8970009531662	11.7600837001713	10.7806680005406	10.4729418155964	11.3931634412605	11.4484004372791	11.5328826334899	11.5332466195955
sp|O00629|IMA3_HUMAN	8.73971674024389	9.13916353861169	10.4805419072695	9.23038757549606	9.79413032620041	10.1409033922791	9.00732335946237	11.1706310019849	11.5702061628317	10.1391334894492	11.6263014330963	11.4930134072485	12.1502369152437	12.1826905365247	11.9586161977835	12.523865303356	11.7630369086387	11.8849241557979	11.9436194175663	11.9788124177927	11.8396537327536	12.3367352036958	11.5697540517578	11.995590603651	11.6377578928571	11.6509081571628	11.2986681229876	11.9064797076348	11.6345573445096	11.813938181932	11.613698236761	11.9393834859602	12.0611245132413	11.6791799411083	11.8578334914585	12.2718237855315	11.2370063811765	11.7373680819738	11.9363397288151
sp|O00754|MA2B1_HUMAN	NA	NA	NA	NA	9.39350456861277	NA	9.50128465831894	NA	8.51338702757739	NA	8.67292821247453	9.90135079664961	NA	8.56575491927493	10.4714523285849	11.3196600661999	8.70621652107908	8.78285291583374	NA	8.84519482474066	8.66908475569577	8.86129402260161	10.3627569861059	10.4779012947421	NA	8.60727659966614	10.2391550777183	8.80247690012478	NA	10.0591206914235	10.3801240717579	8.69053532683712	9.14553509710694	9.15519370514387	8.76122896721423	NA	10.6608954949417	10.7547172433828	10.9096427481494
sp|O00764|PDXK_HUMAN	7.82233318292728	7.7139366604326	7.73092803957797	7.67135545867085	7.75347050095005	NA	NA	7.73455427856046	9.40140684060258	NA	9.79766692430013	9.30543404939798	8.99330498839773	9.08157090858479	9.67812506345664	7.9485408190313	NA	9.7896366883892	9.5859227201837	7.93928379082065	9.49739738949804	10.0069624692671	9.43185041728215	9.37696246475179	9.37571900869045	9.08975363213142	9.48433875143493	9.53069117635498	8.85883844804715	8.62945480745765	9.72192420311941	9.35454492451327	9.63781264760221	10.1170998758501	9.13004642432691	9.98461889411103	9.68702836716814	9.97624264729953	9.85342984659635
sp|O00767|ACOD_HUMAN	11.8282156145011	11.0615293076679	13.3386709488404	11.2565788084756	11.294167475825	13.2893141977776	13.4193892316785	11.7356591464911	11.7933667345321	12.2557884249834	12.1706871377142	11.2832427417868	10.8880753884913	NA	11.0834713765872	10.5424765923143	10.8997626669322	NA	10.3825120406893	10.465473368954	NA	10.6218913607796	11.3938598450797	12.089549170032	11.7650315381283	10.8038454975496	11.3369788821312	10.911942709569	10.4725844383587	12.2054790955361	11.2818426909167	10.6272999593654	11.498910626612	NA	10.7684056907804	11.390563113154	12.0500881588595	10.674684276346	11.2292009864639
sp|O14495|PLPP3_HUMAN	NA	NA	NA	NA	NA	NA	NA	9.69586429778407	NA	NA	NA	NA	NA	NA	10.1572061803277	10.8342256759798	9.62006142350343	10.0795861577354	9.53481047465237	11.0064839792294	11.0641009003025	10.9861754585705	10.7039415448966	NA	9.76120835573212	NA	NA	NA	9.60945485166434	9.56770724500398	NA	9.78937503981741	9.74905036039407	9.76550796274246	9.85838174999386	10.3720584472915	11.2725196681871	10.4457316534519	11.6010260926867
sp|O14497|ARI1A_HUMAN	10.2747416031724	9.08649937543279	10.8968764826191	10.8812806577087	10.4093012600788	10.943184763969	10.9137675804134	10.9866411256918	10.9310693574395	10.4209377602239	11.520717479162	10.3163523161718	10.5649129136479	11.0283160020523	10.0868607407484	10.4701571643952	9.56197729808498	9.89591930691732	10.8019308676073	9.70049900717376	9.7592129922446	9.77536127040812	9.55073931374462	10.4103757634735	11.2023298439563	10.9365642705765	11.1478544747872	11.0502197785562	10.4401434134664	10.2861322375672	10.6771264142873	10.00114785257	10.2559821651659	9.69046795350718	9.64057612813759	9.70177740355309	9.58231753899455	10.3227122740057	8.97478808852257
sp|O14530|TXND9_HUMAN	9.4561657269692	9.50296924354519	9.53076363823215	9.28004411836649	9.32095600501747	NA	9.07921130675032	9.97003932121367	10.0915107183229	9.76827776759525	10.187719619341	10.3860710009135	10.1722543546507	10.0809185992512	10.1073642863972	9.98857981299618	10.2583361565213	NA	10.4198578195953	10.29326474689	10.2392084942288	10.5502754089976	10.2314535733144	9.7593535438761	10.304668652836	10.0920560280515	9.88786172978549	10.4209696100111	10.4710505308148	10.3275917555613	10.2305384684121	10.4018069376566	10.2699142194094	10.2014125566755	10.1987203794042	10.4719148906038	10.2942950304308	10.5238959487693	10.2405884855746
sp|O14531|DPYL4_HUMAN	9.72938782929931	9.8425400241242	9.90976362821613	9.4528912201992	10.1191943747389	10.0360935700444	9.73982419136128	11.845939927685	11.7565398049175	11.9349576841816	12.4006844033641	12.3130803074779	12.4892583601451	12.4560997051615	12.4386653758644	12.6566529813264	12.5363807968881	12.8537916445059	12.9554378345613	12.6509020529566	12.6131763699958	12.9105264358028	12.5977731940936	11.7974813800206	12.1986286358297	12.0760632164847	11.786804776192	12.4740478175671	11.905495424513	12.4626723871028	12.429057921522	12.6097512614633	12.5715260366787	12.2172715337453	12.4752094697423	12.4067214775313	12.4153245262694	12.739431589067	12.4395466462132
sp|O14579|COPE_HUMAN	9.90663391228072	10.1381737781345	10.1302938056356	10.1408035293546	10.1975485978496	10.0280097821479	10.0164047057613	10.7193730005772	10.4206143657704	9.88607016186406	10.8754296099634	10.6925576005413	10.5222981072661	11.305783130499	10.2114726794356	9.45765739824673	10.1709536926034	10.2502587677404	10.406272988974	10.2873164474592	10.7042938357234	10.7416602030853	10.732898662202	10.4095505951155	11.0544883830112	9.8069963442029	10.4013040025147	10.4450254689645	9.6317412530802	10.3212836770478	10.5117188371839	10.2877203011889	9.93786572512576	10.3106006036715	10.3879609309302	10.2195757697996	9.87691056392626	10.2070745567615	10.2774096801978
sp|O14617|AP3D1_HUMAN	9.69048816139265	NA	9.82836514061229	NA	10.0264256542252	9.66429342739539	NA	11.1185613251655	10.6885553702025	10.9565956987972	11.5181702475543	10.7996140028168	11.2256384284106	11.2458832732048	11.2439736421873	10.3549241307103	11.2682984669688	10.507220224398	11.4325609020086	11.2623326475442	10.5143179944235	11.2257356731888	11.2147433994139	11.0137427071516	11.482205721579	10.9498110151999	11.3097309343401	11.6096580893448	11.1489001920476	11.0419289306888	10.9998154477188	10.6895039645034	11.2805170340247	9.92116160083511	10.6553201506996	11.1344180270698	10.5901696017073	11.3604618888499	11.1147603070653
sp|O14618|CCS_HUMAN	NA	NA	NA	NA	NA	NA	11.3421006901476	11.4747838310143	13.3722305492846	11.7331556378689	11.3991124654991	12.3154783183801	11.3190945544873	12.0070513663031	12.3421640008062	12.440588726083	11.2068529853926	11.3609904165559	11.1379170588649	11.5680447321526	11.2836039288705	11.9543218198223	11.0031723573923	12.5964427952484	12.5297080977269	11.3241664303518	12.5458579727453	12.4156278578515	11.4097805247419	13.1953879568712	11.7739098407987	11.3741583322727	11.9952523597255	11.5952325519642	12.083452758322	10.7998125702421	11.3405299550877	12.199215003024	11.1992215660774
sp|O14639|ABLM1_HUMAN	10.9890170785209	11.4061976305206	11.2415717491867	11.0763520516126	11.5731079779866	11.7104651676875	10.3597778987086	NA	NA	NA	NA	NA	9.07960784165377	NA	NA	9.96237556118574	NA	NA	NA	NA	NA	NA	NA	NA	NA	NA	NA	NA	NA	NA	NA	NA	9.45128367103569	NA	NA	9.58633888709918	NA	9.44246577773396	9.53457069634245
sp|O14641|DVL2_HUMAN	11.250862637213	11.4863701335983	NA	11.3518901538463	10.6651233537003	NA	9.85785691801662	10.3724033814544	10.4261115774387	NA	NA	NA	NA	NA	9.87682399307348	NA	10.5717071674658	9.86199374941386	NA	NA	NA	NA	10.1697003117645	10.2103258432593	9.90399828157864	NA	9.90422255042828	NA	9.9270648963965	10.2565586865761	NA	9.8731769979835	NA	NA	NA	NA	NA	NA	NA
sp|O14646|CHD1_HUMAN	13.5688096568979	13.1003720398095	13.9570550811892	13.0956090377954	13.3631502279095	14.2026557927708	14.268485569972	12.2645637113212	12.3032729786241	13.2119604607469	12.3848871293676	11.5078188042852	11.4434794824169	11.6115404165106	12.1280451101334	11.424708950876	11.0658628356742	10.1765077277204	11.2051713556734	10.3976728212995	10.8148293153056	10.9738010617764	NA	12.5495651819384	12.3205745968247	12.2580308428398	12.6513023492797	11.8668151377974	11.8364917292305	11.6352765823286	11.8266233322015	10.4979440482401	NA	NA	11.0584216258017	10.979678656417	11.2051514963262	11.1717279885585	NA
sp|O14656|TOR1A_HUMAN	NA	NA	NA	NA	NA	NA	NA	NA	NA	NA	10.3832126532233	NA	9.91760492098177	NA	9.88814369589711	10.4694102335777	NA	NA	NA	10.0105371805679	10.4658706224806	10.4824267233305	NA	NA	NA	NA	NA	10.2621970603121	10.4776470604255	10.6656666299806	NA	10.3326327958208	10.3081004346085	NA	10.4770221822566	11.0028312850022	NA	10.8159217770046	10.7195950080463
sp|O14672|ADA10_HUMAN	NA	NA	12.4892184612753	NA	NA	12.5965391376962	12.7891117100175	NA	12.5587127183843	12.8926876088452	NA	NA	NA	NA	12.6191564531971	12.4096034522577	NA	NA	NA	12.7124659268045	NA	NA	12.3124646295767	NA	NA	NA	NA	NA	NA	12.6143167348537	NA	NA	NA	NA	NA	NA	12.5869387614745	NA	NA
sp|O14681|EI24_HUMAN	NA	NA	NA	NA	NA	NA	NA	NA	NA	9.90930363208228	10.241772928911	NA	10.4012653862818	10.1002628562232	NA	10.6633555043267	NA	NA	10.0956785224754	9.57424835856653	9.30643386943554	9.61226313192775	NA	9.75549713574721	9.76013246090615	10.6091788492326	9.57688844772905	10.5806942646453	9.7627390250772	9.82156854574766	10.7673288480856	9.54442832726616	9.43770677825423	10.3005152646882	10.1953379496683	10.6355061796341	NA	9.97858123346083	9.39740131336883
sp|O14737|PDCD5_HUMAN	13.4452483396797	13.2249335384825	13.1834417971801	13.2368632972864	13.4630022088561	13.2419418831154	13.0398987726068	12.4041374307299	12.4170424490983	11.9785346143539	12.5141861962382	12.7183386505298	12.3838535748685	12.3428796091477	12.4029637776355	12.053244369405	12.0644029666505	12.2977898805787	12.0335005543244	11.941352030725	11.8783364233673	11.8904753899085	12.1207515612653	12.4155661404478	12.6803979611735	12.5295908566697	12.695018730678	12.414210469549	12.4108039160915	12.5812380083618	12.5464618643483	12.378618379486	11.4875061082046	12.2396060755569	12.2844327449887	11.5087686865811	11.9825609533331	12.3781202217329	12.2145215070798
sp|O14744|ANM5_HUMAN	9.06480851719624	9.0941179559674	9.45486725534488	9.01573573294876	9.52119517418796	9.88146102908863	9.00657065243074	11.2168532982217	10.6246360932366	11.1251353805201	11.5380602613332	11.466366015117	10.9418836146198	11.1000152151169	11.0907517894798	11.2017012345754	10.9877984337904	10.6345569922739	11.1017087996619	11.187941582324	10.8690860187371	11.587071675722	11.1450000472467	11.2143355499759	11.2346012060247	11.2889952887501	11.44677190822	11.0574518589759	10.9666407956513	10.9914749006067	11.0931154092147	11.0234945212878	11.4419868117112	10.9615357290154	10.6579856150015	11.4394537055056	11.389867782556	10.6260422388689	10.9544317173202
sp|O14745|NHRF1_HUMAN	12.9542561525909	13.1557329772922	12.8391092874802	13.0588608435827	13.0548043555923	12.8687953099229	13.0930543114106	12.0005621479322	12.1137308536535	13.0266557036673	12.2172332796922	11.1745323517907	12.1231675190701	12.0254533620831	11.9435009382101	12.1319840998243	11.5879780648995	11.8535755433112	11.8075955087501	11.6029524401285	11.4332092331938	11.8897327389128	11.7887919489763	12.0943886742306	12.2116840761277	12.0998486103293	12.3347071320822	12.2451294125302	12.1358197475219	12.0401710795805	12.0509429663958	11.8524005183436	11.88901957756	11.5242012554151	12.0380342996638	11.7501950817215	11.8367432336604	12.0028505364906	12.0373078695811
sp|O14773|TPP1_HUMAN	9.44453747307453	NA	NA	NA	NA	NA	9.96081695300234	9.93416132766987	NA	9.32903999380802	9.63767137008521	NA	10.43756306582	11.1943148712624	10.9742907389621	11.3924980966611	10.8984479484177	11.3009003355041	10.1541682442255	11.5430105408375	11.6135657841743	11.9262177647452	11.4213369300298	10.150915296125	9.91910767314411	9.71540917541924	NA	10.7384996025845	10.7517038995639	11.0918760072383	NA	11.5896901206113	11.8646574052326	NA	11.7605171977881	12.1398193943558	12.171698004772	12.4797230493579	12.5254244295273
sp|O14776|TCRG1_HUMAN	12.0583126002904	12.0148145344086	11.9970909780586	11.7663183884968	11.8635333263242	12.1985931609792	11.8632414399207	11.6762659890794	11.98050825324	12.3158565872105	12.2770732413691	11.8692131654478	11.7313599138798	11.802483347597	11.405652560694	11.0608407382861	11.2197761961936	11.0649773471473	11.2985419659099	10.9156750131684	10.996376874925	11.2736060092758	10.7458190147621	11.9208515907423	11.9889093114569	11.9392208633214	12.1800537926141	11.7514064744524	11.6481586648607	11.1746232100348	11.8365540887871	11.3846868309207	11.4306360465173	11.1646526715514	10.5090221712039	10.9562683298474	10.2828652381757	10.8016406074089	10.8620478608276
sp|O14777|NDC80_HUMAN	10.6293396786533	NA	NA	NA	NA	11.0972292848029	11.1673360850514	11.185378714131	NA	12.3547382117851	NA	NA	NA	NA	10.6122450155185	NA	NA	NA	NA	NA	NA	NA	NA	NA	10.4104743375194	10.4780292143245	10.430314240212	NA	NA	NA	NA	NA	NA	NA	NA	NA	NA	NA	NA
sp|O14786|NRP1_HUMAN	NA	NA	NA	NA	NA	NA	NA	NA	8.2609131682499	NA	NA	9.6100700773166	10.2831665578396	9.87465517197833	9.4929491793335	11.1645445359182	10.636667552685	10.2022834843405	10.3771861448464	10.9426280363483	11.10498490959	11.5303553983249	10.5297273858362	NA	NA	8.43222788048865	NA	9.94888519497575	10.1230743944232	10.2036560867137	9.99967686616839	10.6515264748744	10.1049994113834	10.3778079834873	11.1159984971594	11.5350812428849	11.6214576915793	11.3877105804172	11.6772143998196
sp|O14787|TNPO2_HUMAN	NA	NA	NA	NA	NA	NA	NA	NA	7.90394928435863	NA	8.4195063576584	NA	8.76653856450956	NA	7.91369409481632	NA	8.53854463993875	7.99496586164648	8.59438805516858	NA	8.50631480984717	8.79034353446759	9.26634044658244	9.15666215998192	8.85272506712981	8.76079821068553	8.88590596088212	NA	NA	NA	8.49057023731708	8.53338345271118	9.33489267915502	10.4139647916408	9.30601172857978	8.30824841919084	NA	9.95433939187807	9.01653371426666
sp|O14818|PSA7_HUMAN	12.1863356918996	11.6954215991539	11.6595321505171	11.9998982925939	12.0913306779698	11.6563538541808	11.6070318987374	11.6174979397168	11.9096753277661	12.5816103599463	12.0227093065528	11.9564097495984	12.1473753640435	12.1176388421486	12.1120223670811	12.1694185855995	11.6701355733284	12.2591714567524	12.1166819488302	11.853007125041	11.6363968253245	12.0356604656828	11.793983174115	12.0465090618979	12.158253326103	11.9916941239269	12.1035561378737	12.0133777401624	11.8647187766598	12.1621470560687	12.0969728805404	12.0015718389131	12.0473541571557	11.9156201997176	12.0496861779056	11.7818107216303	11.9728082217876	12.082255966717	11.7734282217549
sp|O14828|SCAM3_HUMAN	NA	11.9176080381158	11.7825161205346	NA	12.1311507291132	12.1906880054406	13.2521438233112	NA	NA	NA	NA	NA	NA	NA	NA	NA	NA	NA	NA	NA	NA	NA	NA	NA	NA	NA	NA	NA	NA	NA	NA	NA	NA	NA	NA	NA	NA	NA	NA
sp|O14929|HAT1_HUMAN	NA	NA	10.5746858018907	NA	NA	NA	NA	12.0456205624463	12.0715588371962	11.8610796120023	12.5844513061899	11.7292472746886	10.6163634241835	10.524633751481	11.7237649195499	11.1592975110908	11.3608564642897	10.4664669199196	11.3868359698936	10.4410679293163	10.5203175599213	11.423624464062	NA	11.9255513124002	12.2545738429847	12.2762478737018	12.1150802338029	11.6775910640643	11.6614058000873	11.7972177149758	11.3170633516366	NA	10.862948371074	11.2676210627258	10.2151330189829	10.9511081960338	10.9774978400036	10.4507624574275	10.2099554010082
sp|O14936|CSKP_HUMAN	9.95591004404958	9.62029620998234	9.76411319515125	9.7507394058667	9.71612835315749	NA	10.0417381283856	10.0028689016871	10.4809483528652	10.905916387489	10.2158636704723	11.1228681597474	10.9801667874287	11.0505063034429	11.2528060409303	11.2403934211591	11.4736072648396	11.2371407913325	11.6165457576608	11.309033626215	11.3390310999287	11.4661635711288	11.5519523798683	10.2881240003467	10.143484139613	9.88746820631481	10.1919958985248	11.2378421939537	11.1983563198369	11.1352777369419	11.0974536990548	11.1348920511915	11.4570039149973	11.1484159083388	11.3868523137528	11.5533893500955	11.4125430838616	11.7998919579407	11.4493726779855
sp|O14964|HGS_HUMAN	10.2222457972828	NA	NA	NA	NA	NA	10.3521230809446	NA	10.9091609694097	10.3250812987071	11.2286841580974	NA	11.9518868486935	10.0305583111069	11.199656661199	10.5646210439616	NA	11.5898054048084	11.5255259129709	12.0290436221303	11.9963650700426	11.7404306732864	11.7120442386738	10.8405319719328	NA	NA	10.2664684073783	11.4006186805396	11.2150676388133	NA	12.2477743183305	12.2265110268377	11.4745769233198	12.1101949819837	11.3303744021723	12.1614371854862	NA	12.2929935570436	11.649011280567
sp|O14967|CLGN_HUMAN	NA	NA	NA	NA	6.78504448521214	8.79274878608194	NA	10.4976448119459	9.69098401284704	8.35264600473474	9.57163725113689	8.42563116971579	9.64592084987347	9.07031585814578	8.13266226428917	8.25205459380312	9.75893016088001	NA	9.99744064226859	8.17363777420621	8.95244893079811	10.1134797235581	NA	8.41198640031723	10.2513012285965	8.48085856297138	8.75142807492633	10.1193628714349	8.41902538342566	8.13288989322174	9.89426942271126	8.34337114515565	8.04850534147988	NA	NA	9.05503239858957	NA	NA	8.45506584126575
sp|O14974|MYPT1_HUMAN	11.8027510869644	11.9134931156491	11.0478824121509	11.6547541072623	12.3062647651776	11.9811253724558	12.4138111955471	9.95297492047656	10.2244597928524	9.87970734602197	9.903088976888	9.89995386081029	9.74295656062298	9.87438506444331	10.1058708230289	9.89824144196758	9.58478362589563	9.66600448786074	9.68358113252538	9.7954052584126	9.71328588012754	9.25759626716008	8.61994834117087	10.4419098295027	9.91650077177682	9.85856288147309	9.48555102728255	9.78799540007475	9.74827484546029	9.74381159181842	9.64262934792242	9.39152203796913	9.35083523635785	9.21692697255234	9.74017502073958	9.10395620211223	9.91674100773497	9.31254321745763	9.33519016165343
sp|O14976|GAK_HUMAN	NA	11.649750874442	NA	NA	NA	NA	NA	NA	NA	12.4603855958826	NA	NA	11.8394938237186	11.3172742352472	NA	NA	NA	NA	NA	NA	NA	NA	NA	NA	NA	NA	NA	NA	NA	NA	NA	11.1814368501664	NA	NA	NA	10.8071221572106	11.0501433603556	NA	NA
sp|O14979|HNRDL_HUMAN	13.5342639158007	14.1338610029749	14.0712821251763	13.0578527473084	13.6905395813204	14.0285895270649	13.8604526189074	13.0221136692711	13.2310083121853	13.0552923531383	13.3363725806677	12.6750593605903	13.2893918487317	13.6614777470717	13.1742699058168	13.0813400036343	12.7089464892488	12.5714021364588	12.8934665625555	12.5621559066699	12.7063495286267	12.9099550090861	12.4228722514574	12.8890287810956	13.3392305705977	13.3312125351093	13.3036689538036	13.4735818375294	12.9599843984059	13.4004791775882	13.4045227190407	12.5847288990634	12.9026488919686	12.6165578940178	12.7464302587305	12.9551961404818	12.7235527720302	12.942700554251	12.8898793073391
sp|O14980|XPO1_HUMAN	8.22435794303821	NA	9.8092059910341	NA	NA	8.40793272389749	8.3293295497666	11.074268235533	11.0226129747444	11.2611975918278	11.5672629813775	10.1809175661651	10.5119864515031	10.3882142192239	10.228704529077	10.124756497554	11.0665686230775	10.9354233602305	11.6536411210519	10.9967643516106	11.036459950721	11.844225266626	11.2538454022534	11.1577637210626	11.6049184088727	10.714861205345	10.5527471199404	11.2125404052605	10.4068655520454	10.7115767055018	11.1862871676479	10.6164489795867	12.0156281305098	11.4175628562474	10.6251466648489	11.6464320769827	10.6564252535475	11.4436995127528	10.9951913247648
sp|O15020|SPTN2_HUMAN	10.4764780711213	10.6795200884948	10.3509244281983	8.8810703625241	9.59060554471333	9.81440598747771	10.1855193142746	10.264955858556	10.1389562520978	9.59876652308231	9.46936358679049	10.6261070025559	11.3409143458879	11.2148844764461	11.0083926345301	10.7670000488866	10.9066467225046	11.5468766125987	11.6761722528215	11.2116017719667	11.3480067761516	11.6269862216801	10.7973471850444	10.471109589248	9.84747143797026	10.0981556434321	10.1378354511929	10.9882842442111	10.6311515914076	10.842816911474	11.1433030516119	11.0383375432062	10.3867704471147	10.7527621878281	10.5285633993839	11.4887320878309	10.8098916978474	11.3592182782565	11.8137255064507
sp|O15027|SC16A_HUMAN	11.0487460996096	10.2450821345682	9.13553802554723	10.2753152326582	9.72015513358365	9.42915696014588	9.15964992160473	8.91429159325571	8.41620427090063	9.27915175118806	9.20636272042166	9.36308444795974	9.04487545206946	9.17939916543493	8.34891556426642	8.26308056616755	9.28667972353783	8.77382600015424	8.62722446192153	8.34246237474329	9.78724848865877	9.24242337311179	9.10655141061609	8.29674406555878	8.38224154081607	8.88326190885	9.20967081642459	9.31365754393823	8.46924834566941	9.42117408903943	9.04342049349944	9.13826481392422	9.3377239515982	8.35254644742854	9.13769530559339	9.65266083526964	9.13618579079498	8.98136281130793	8.55097749289547
sp|O15031|PLXB2_HUMAN	10.2396679622979	10.006778856145	10.8031673596284	9.5755744277736	9.95249345604612	10.7555128949457	10.3270829605991	10.0649550358092	10.0604297775551	10.5071329361487	10.4839806870924	10.5289577383248	10.5585889773705	11.0008659912506	10.9187949325344	10.8646914626787	11.0433481062812	10.7964927472814	10.7490693512005	10.895802776219	11.385737872589	10.9831793505615	10.9713705967928	10.6536201377698	10.3477903083485	10.2693578165033	10.7503248868561	11.0542205915968	10.6770924407276	10.4901986540167	10.8384666390591	10.9759537860448	11.2480091912781	10.3737768687216	10.8008031227063	11.0336209098197	11.0690708532461	10.8035390655833	11.0673548906338
sp|O15042|SR140_HUMAN	9.59431012505505	9.66587558511514	9.95160534850012	9.26662450588654	9.31124123299699	10.956300046132	10.3116795228692	10.2253885015143	11.0501188375911	10.8622832263244	10.6990340250088	10.2814269690405	10.1122658762056	9.98398305120446	9.94771104561382	9.151753741438	9.97678914177988	8.96023652876957	9.86555907200844	9.65794562542215	9.85492705019739	9.33090602517318	9.43072303120621	9.68349724922927	10.1228240760334	10.1649356792494	10.6262960317686	9.91439579165187	7.84722275032564	10.4004839370174	10.7803477281898	10.3240004501292	7.72007376163969	9.85041204128421	9.86641357790974	10.6179604061809	9.56987312689072	9.91385309898842	9.9467412819639
sp|O15066|KIF3B_HUMAN	11.1156287120531	NA	NA	NA	NA	NA	NA	NA	NA	NA	NA	NA	NA	NA	NA	NA	NA	NA	NA	NA	NA	NA	NA	NA	NA	10.6351341927644	NA	NA	NA	NA	NA	NA	NA	NA	NA	NA	NA	NA	NA
sp|O15067|PUR4_HUMAN	9.92398039995284	9.6548550121759	9.498002468763	9.85385198599596	10.3030058151622	9.96852573576829	9.4448153939813	11.090130243747	11.1875881851506	11.0430120004663	11.3380619831492	11.0947355469022	10.6659490324533	10.6412160585239	11.0336840823818	10.3536915826455	10.5878535954455	10.9417733005948	10.6356825205614	10.7070082513839	10.2581355780822	10.7733926167088	10.5254609747464	11.6358571203772	11.0260025510926	11.1428234888719	11.4749088737129	10.7552379569226	10.7957037103506	11.0283249215803	10.5770906653313	10.9196992013019	10.7631824208838	10.9396687386555	10.4338255720965	10.4328469460523	10.100485957173	9.71050408709052	10.4251043164345
sp|O15075|DCLK1_HUMAN	NA	8.91290675649021	9.49390418686565	9.09779862904003	9.21128081767795	9.29808486332767	8.85190017054757	10.6013600969147	10.5749432603652	10.7430348134472	11.1291780591049	12.0424509181037	11.8224240927329	12.0243553021327	11.8229237232397	12.4520996248267	12.1787385562045	12.158154271679	12.2960625727952	12.2518196151461	12.4032974878545	12.6117976003065	12.2770284417528	10.8211484889106	10.8083994335791	10.9719566161225	10.6436753219672	11.8219973844008	11.6275548084035	11.8258312025413	11.825110731704	12.2973880945786	12.2856080124291	11.9843028609447	12.1324296163432	12.4523477070364	12.4981239073987	12.7213458130797	12.4184740300968
sp|O15126|SCAM1_HUMAN	NA	NA	10.3828535693285	10.1179956902951	10.752979424517	10.6245766920088	10.3313103251313	NA	9.9205163638643	NA	NA	10.0002305443831	10.634726696108	10.5112311232433	10.9164110268168	10.4478338781295	11.1969430085493	10.4656983206827	11.4342568115334	11.4105646464893	10.5792867572786	11.9275170696927	11.2867745855104	NA	10.8096998722001	NA	NA	11.2678717561419	9.9350372781806	11.0444298818225	10.8351865423356	10.7578600295763	11.493749188584	10.9492421014877	11.1842359944195	11.4668827873077	11.3666409045373	11.4307220222464	11.5550280372676
sp|O15144|ARPC2_HUMAN	9.60865564061307	10.0658906751829	NA	9.62007011593549	9.40305323676155	NA	NA	10.6626020885001	9.94593905538389	10.8644258834299	10.7604716788746	11.155083681213	11.4795357149897	11.2708671885795	10.7036584996673	11.3095170168652	11.740053586054	11.398987228735	11.5877135592914	11.3575761672809	11.0727055777058	11.8363089515602	11.146506262636	10.8806992244472	10.9305594661106	10.5084588199555	10.7109448519701	10.8884884942093	10.5296039673153	10.7745674256841	11.6184795882515	11.7391636378202	11.9634403242134	11.9754293756927	10.5239596456347	11.8007828343166	11.4314817840498	12.079588824192	10.9962523454868
sp|O15145|ARPC3_HUMAN	9.63596718703333	10.643303314856	10.3519441356303	9.31452743170861	10.370809040306	10.1928227756474	9.211797555737	11.3715172397289	11.0579331287472	10.7362537567334	11.2123212637886	11.2265006728162	11.540479082102	11.5172041297502	11.3333453281925	11.53941830498	11.5871506664974	10.1536089712811	11.7057562756872	11.7288936047285	11.4467467007072	11.9637675634608	11.8566677295946	10.8700120908828	11.6212587224101	11.5538926401301	10.4847955548183	11.5937813490329	10.8657991584308	10.9921289344634	11.7034335386419	11.3874254069042	11.5277200135195	11.7594498225035	10.8494436460673	11.9163690973574	11.4146316272582	11.5550567081034	10.9689117631594
sp|O15160|RPAC1_HUMAN	11.2047070048829	11.8130995530836	11.8240111293262	12.101484079416	11.8975726558419	11.9173543596673	11.8598146758055	10.4925383887745	11.7838790494193	10.7524248883804	11.3143861628171	11.0637532466789	NA	11.2765039745748	10.8759966475116	NA	10.5063419505969	NA	NA	10.6510149694147	NA	11.9603068929095	10.2381082277081	11.4880117223927	11.4633474047507	11.314079147124	11.0957744985974	11.3934810685948	11.2784502318147	11.0829937196853	10.750340568387	10.7386756021898	11.4270296702465	10.7373321070201	NA	11.0019202786675	NA	NA	10.5479673803793
sp|O15164|TIF1A_HUMAN	10.9953229501282	10.5422387045545	10.6084462866074	10.6772486499166	10.7607246721019	10.7081771650998	10.92019953273	10.545882003704	10.8726016096425	11.3427264944243	10.7851136034886	10.0086553948679	10.7385556881193	10.5500512699551	9.63542198901536	10.1707153442296	10.490122431251	9.45692925814525	9.76820518424338	9.78550905654983	10.1736957443755	9.88914268996109	9.74891019950808	9.66574553327344	10.9877695377033	10.6543160158325	10.6099622061228	10.3605802102304	10.2322797712766	10.2149122416623	10.4570519344301	9.62051222061416	9.46271407165422	9.85528371894788	10.4360986982417	9.81964612386092	9.98974035436026	9.39169124937909	9.4158067983369
sp|O15173|PGRC2_HUMAN	8.74977009431174	8.84361688503849	10.7643447975081	8.84913688430017	9.20594911284634	11.0491097451219	10.9887376951883	10.2264082467429	9.09328682672642	10.317302195538	10.6942468440428	10.4076037351526	10.8982267247364	10.2768604045182	10.2182706772059	10.8762120230754	11.0825892990465	10.5971598837162	10.884579268761	11.2747141247056	10.7341389549952	11.3772805394469	10.9009476490775	10.000487042181	10.5560467565026	9.66874593983359	10.7325450760733	10.289540839898	11.072527650161	10.1233461773767	11.0386625485147	10.227902868881	11.1925380078883	10.0801669491624	10.9624563385915	10.9590010549422	11.0607388332956	11.0972789369692	11.0952456432606
sp|O15212|PFD6_HUMAN	12.1242604831341	11.7241973614272	11.4536373981697	12.0090977796769	11.3458938977324	11.1182084360076	10.7331717017663	11.9573082158348	11.9035296823322	12.1063305028423	11.8929310217228	12.1677038399452	12.2448040615838	12.039205870776	11.786497039592	11.9697537350911	11.8646712799267	12.1703475834868	11.9967070599241	11.8483191206964	11.9982124253762	11.8331318573978	11.9764608738192	11.8699389018205	12.1023996911582	11.8908648793219	11.8618319091792	11.8392015040829	11.6401492658746	12.058923063387	11.9490418528581	11.915244646878	12.1715115867174	11.9074761495166	12.1333929509399	11.3965822202152	12.1619223314797	12.0977730478297	12.130524873076
sp|O15228|GNPAT_HUMAN	NA	NA	NA	NA	11.2127410106416	11.8235775010537	NA	11.4741599392804	11.8642935933527	12.9040034409824	11.9840088069237	NA	NA	11.9665094219553	NA	12.1161758200991	NA	NA	NA	11.7613768837989	NA	NA	NA	12.0417256023077	NA	NA	12.0978461874281	12.0922823202218	NA	11.5848257235024	12.0899471975065	11.7205907392214	11.7963596975006	NA	NA	11.571544648894	NA	NA	11.9446259023197
sp|O15240|VGF_HUMAN	NA	NA	8.84727164017476	NA	NA	9.08819943804338	8.22289243173998	10.1246253135359	NA	NA	NA	NA	NA	NA	NA	NA	NA	NA	NA	NA	NA	9.45181059852552	NA	NA	NA	9.79265065463208	NA	NA	NA	NA	10.0968511232557	9.85147852804361	10.1802164879479	NA	9.81701710848387	11.3247464605596	10.4405031358386	11.7158528212747	10.3798087640128
sp|O15260|SURF4_HUMAN	NA	NA	NA	NA	8.15680697875133	NA	NA	10.3631822361666	9.71941638341341	NA	10.2726958285634	9.87351424000766	10.2708451853896	10.6481305561199	10.0234968742016	10.0248754177255	11.0035373481395	10.3746662512226	10.7423050193377	10.8340277625325	11.0227306622628	11.6696559849027	10.9621248542176	10.319322893537	10.284190911419	10.1791867505084	9.94487327614017	10.5849144872547	11.0451140472388	10.1930962956553	11.312383543199	10.4152940985327	11.5980210538128	11.9195236370678	10.2119505855623	11.7269843429939	11.5613516818367	11.6317598859639	12.0019311215064
sp|O15269|SPTC1_HUMAN	11.8351821294444	11.4455543174056	12.5137740334301	NA	10.4051917833498	12.5485394637696	12.4638427529562	11.4899616305877	11.6328957245386	11.6877636312884	11.7957824250908	10.9724077857338	11.5345844285281	11.4330032779729	11.4347744007556	10.9211615797095	11.4371680434926	11.005806928374	11.3803649766798	10.9833100933874	11.2136895686994	11.2754358147732	11.2847647929687	11.6023511943909	11.4782658650413	11.1209216866594	11.2634661892136	11.4560773083696	NA	11.3559110010656	11.7430057543948	10.8922957886362	NA	11.1342492768188	10.9952748704951	11.1285378887928	11.0278332558306	10.9639610551213	11.3465392330547
sp|O15294|OGT1_HUMAN	8.87256979330385	NA	NA	8.08424264692078	8.69935804650736	NA	8.41081783036992	8.73352415800606	9.51304940667056	10.4464936742119	8.6526660789509	NA	9.48367362667456	9.50825562721534	8.65389195718874	9.56668869515628	8.72261133096334	8.87963162671088	9.42843334913925	8.72531232182931	10.0519339098164	9.4747975425152	9.37032601022734	8.80767596245612	9.51019028788555	9.98038572463379	9.73982877722359	8.6314411508035	9.42122981269985	NA	8.52920735662293	8.67904211881774	9.51710681172094	8.69819394138655	NA	9.25678719187287	8.66691005964356	9.51325767115738	NA
sp|O15344|TRI18_HUMAN	NA	NA	NA	NA	NA	NA	NA	11.1395892374883	10.8945147660563	10.784729927114	10.5270750245375	10.8960345856046	10.7914956294921	10.7375295307869	11.2489257146583	11.3370571946777	11.262972081259	11.4127495398474	11.0247608858103	11.2523446739097	11.3806504416056	11.0675981703812	11.2851237943466	10.8240003881156	10.81855076326	10.2245678785575	11.1085174439388	10.8557732650875	10.2527550270047	11.4232161637162	11.0231491226165	11.577232582959	11.7005725244775	11.2971587271552	11.2397423032791	11.6166275642626	11.5734752079248	11.5505066967324	11.7907192528426
sp|O15347|HMGB3_HUMAN	11.3584177853433	11.6548260691048	12.325341817397	11.762741782792	11.7140822708975	12.2097590572313	11.9059186633623	13.2523872567849	12.4929512573263	12.9323925956379	13.1379695976623	12.8871940982394	13.1288511326514	12.8613762442817	13.0681892369413	12.6795143269863	12.6151338667712	12.4366199967098	12.6758058409665	12.2189495074876	11.9266008731674	12.1956504415815	12.1385245278944	13.0434461871863	13.3201091084747	13.091406614737	13.0813806014864	13.031743165089	12.8811745526203	13.1044024436957	13.4388471936381	12.336461023654	12.3887839201801	12.2215292057066	12.0008710886813	12.1677801677167	11.7990859074518	12.3689199217203	11.9948366602912
sp|O15355|PPM1G_HUMAN	10.9677846647216	11.154122085793	11.0862475351084	11.1364407338737	11.325051502893	9.97349197345256	10.2058011862577	10.8566549130909	11.6420959835615	11.7655082258531	11.4060529413875	11.1242273221848	10.8069083907494	10.1933211792847	11.147167824677	10.5738654723286	10.6679547964762	10.5743743624392	10.3687561707069	10.0144404191871	10.2263782983573	10.1506528116107	10.1440549299291	11.5494613575485	11.4210293975028	11.2025752954515	11.5868447406082	10.7546510385044	10.2207354966245	10.7318153670766	10.7901841435944	9.18257546347594	10.2770389769705	10.2215461788689	10.1129176255072	9.8910997008276	9.89479293189625	9.82648024564781	9.60442478355138
sp|O15371|EIF3D_HUMAN	10.4790617665356	10.6181965915831	10.1538304797937	9.65198461120395	9.72355920878113	10.6256219889576	10.836940103034	11.6328996570728	11.4909539190961	11.2343090505368	11.804353207541	11.1809373686123	11.6709333881203	11.3238619071711	11.2115459027971	10.6410261709412	10.9623960625202	10.8511400303541	11.4875708177821	10.9893295523531	11.2400166384742	11.4796988754575	11.2944546787449	11.3282281621901	11.7273917325009	12.0250714411858	11.7297199690329	11.7908816245685	11.0791936188892	11.4603974631843	11.4151578321261	11.3090627661305	11.6185099686842	10.8990613038009	11.0037521870235	10.9867456799484	11.2673412225281	11.5406482998295	11.1900340753039
sp|O15372|EIF3H_HUMAN	9.61593716587956	8.86255960964889	9.45709004753496	9.359217148445	9.59693068173274	10.2527746734647	8.83197250057657	9.64316445818812	9.82657718830939	10.4481177384981	9.80782884462329	10.4374569393348	8.86084776994717	9.73179220522541	10.2249848360117	10.5388704434139	9.61077472084445	10.4890980308061	10.6375930329985	10.3088508735636	9.85621361817327	10.4648933064593	10.2671115130479	9.62888291076341	10.4574721226804	10.4577564188311	9.91566831300729	10.3504461281509	8.99913198336978	9.59861937036808	9.96762159219928	9.82553597380035	10.5977989665259	10.7052752390615	9.76189761823294	11.2382360149388	9.87622315821026	9.85198737607708	9.72808762316427
sp|O15400|STX7_HUMAN	11.5836697099604	11.0826107949394	11.7541799188823	10.449165907703	11.2286797704569	12.1142233522552	12.0911400367006	10.6679769304465	11.0278000180689	11.8573848011801	11.018590741617	11.9796007578324	11.8533515828151	11.8833183849282	11.9067198821432	12.7023260128597	12.0518669905058	12.3861954417976	12.2554467744826	12.4326922979891	12.4346588741494	12.3348403013137	12.2782452692077	11.2552154435397	11.1040304390624	11.2711060722888	11.1164394788007	11.9333894595891	11.9014201489371	11.8018422210044	12.1787208370656	12.1826145911272	11.9498471388628	11.7200537788853	12.2174104018851	12.3185137256904	12.5426019156427	12.270141271613	12.4849999406141
sp|O15498|YKT6_HUMAN	9.28070169657628	10.0348136870789	9.24838188538211	9.08423235665051	9.30182172992701	9.40076713816191	9.16236447841093	9.46735039109992	9.58638087070603	10.0240116432559	9.49437053927151	10.313007583495	8.34324785925653	9.83686450086931	10.0267493154175	10.2310690367945	9.48889393359678	10.5957208851612	11.0179231701194	10.7240378071815	10.4963871794723	11.013871068917	10.7822086282782	9.24651152279444	10.5285074417271	9.82457458948574	10.1114957741323	9.63642405204413	9.4493434535606	10.4050494222493	11.0215301546525	9.71276301979508	11.8157882666751	10.1204258483127	10.3276784147252	10.8830023721035	10.3019287528569	11.2601945893746	10.4712959763722
sp|O15511|ARPC5_HUMAN	11.3981024495606	11.3097888236231	10.9585957310018	11.2542225546908	11.1932981403728	10.6859757855359	10.5356325380939	12.3528150319222	11.6174552989587	11.7966632002603	11.6179646002024	11.6127662937787	11.6571590165144	12.0534824058771	11.7955486003355	11.8213713083189	11.9220457298962	11.7435195997392	11.7030861609927	11.7090887851989	11.7898435110836	11.7030913793207	11.8656656758437	11.4897869667609	11.3905801701959	11.333037379944	11.6081146458782	11.6357510468774	11.5079311093473	11.8076495368512	11.8095785262635	11.7949816044645	11.849714656249	12.1586131894843	11.8737621725088	12.6910546244368	11.952473352784	11.9494052903806	12.0776513990994
sp|O15540|FABP7_HUMAN	9.88637395314863	10.3456566919065	10.593294513268	9.68549080111137	9.53223663895581	10.3582604801584	9.54428352064165	11.0940208859834	11.0976578479517	11.417589346223	11.6639406314975	11.8124152166791	12.1472723474813	12.655724087187	12.2268935807581	12.1127719763918	12.7900594199787	13.1985965654286	13.0856159848902	13.2596396776833	13.4889091327998	13.5408910641872	13.4029394576184	11.3745762813702	11.1427513568329	11.9741423149009	11.4748127610299	12.6888774064745	11.5339067275474	13.1027504779987	13.1268130405845	13.9424735065367	14.0540657511589	13.829390969193	13.5184807491515	13.9873808001385	13.8427981763233	14.1765968660297	13.7850652810702
sp|O43143|DHX15_HUMAN	11.874135315816	12.1427596572264	12.015633791918	11.8644958252722	11.8349507753248	12.1615489621584	11.8552673160024	12.4469018842333	12.5699026475635	12.5816847133298	13.3868157525771	12.3573757510365	12.6191980385072	12.5046910052311	12.3806771665174	12.1798894517777	12.2975302024541	12.489416447305	12.5537682202685	11.8731381613749	12.3649285401147	12.7903528366746	12.328743961874	12.7425715151234	13.1564373231437	12.8756827939002	12.7351383755284	12.9495822439152	12.4564157916162	12.5973331980232	12.6461743925848	12.1441794189172	12.8695622484333	12.8551958722906	12.4198510438026	12.5826406566874	12.1730054302983	12.6124405238	12.2408232740604
sp|O43148|MCES_HUMAN	9.97263951177586	10.8040578623829	9.96976189840871	10.6719362820076	10.8434322578877	11.0968649446298	10.8276856016953	11.6717263559542	11.8186538325136	11.7280403671451	11.9652905875238	11.4413404321686	11.266293405814	11.3167916736637	11.5324377100758	11.3937720024797	11.3575676481088	11.4630433365642	11.4461648479025	11.3669361553007	11.2192283168137	11.3920258975027	10.7910103582002	11.4869485564418	11.6579014111411	11.672958583955	11.9571536409327	11.896218029118	11.2223860399603	11.2382999075938	11.515162329872	10.6215773014241	11.6847324490109	10.8248083363522	10.7805036805535	11.1232400775288	10.9324986655744	11.6455784408282	11.140665660719
sp|O43157|PLXB1_HUMAN	NA	NA	10.1270176396366	NA	NA	9.62287437002647	NA	NA	10.4982406222797	NA	10.6882446254827	NA	NA	10.8347803295306	11.5482606957112	11.0470832759455	NA	11.0258831437433	10.8569372056649	11.0654761949779	NA	10.8611202398281	11.057774647057	10.8229441661526	NA	10.7616516034733	10.5520943797114	10.8807503090395	NA	10.8451063201436	11.6200664493516	10.0674352701474	9.91729557902188	10.5796037754008	NA	11.5972030269168	10.8415853204225	11.2606231617299	10.8145052976082
sp|O43169|CYB5B_HUMAN	12.5352123907266	11.6021010218681	13.6797037385708	11.9114177172601	10.1872289339439	13.5005212448309	13.3024216523365	12.5224097183701	12.469903402301	12.35917999146	12.6773856416732	11.9140292831048	12.6858688658182	12.4343360795838	12.0701695202449	11.955682964869	9.63013771467145	11.1499861817395	12.2911635138367	11.9499509641642	11.8417593373382	9.51633409654206	12.1874612267096	12.0750300939629	12.5278692064363	12.3878908134746	12.3880676593637	12.4167621027024	11.4711610716288	12.2356169178275	12.1306507375449	11.9197681536738	11.7656066343367	12.1984657557483	11.0465020206856	11.7987319874982	12.0228540729704	11.4369772587666	12.1874515277953
sp|O43172|PRP4_HUMAN	11.8583792192848	11.9333816764519	11.6383133622376	11.3353092791307	11.6564865885068	11.2202487948809	11.1478505010794	10.551466067615	11.7904220307868	11.4828810610493	10.8959549535497	11.4021796382221	10.9872347016395	11.0190534531028	11.1405145119265	10.8705606859626	10.7050897793269	10.1732801060017	11.2329195161282	10.8138812827952	10.6438112805645	10.2175022398105	11.0707086371093	11.3776784518886	11.5554448686403	11.648921346474	12.2625455481916	11.3237220311531	11.5222432620562	10.7449830065149	11.4721772037043	10.1616121323437	10.7062964043772	10.4994222479023	10.2445259590232	11.2706320562969	10.7814274677106	10.4553829630964	10.7669193957303
sp|O43175|SERA_HUMAN	11.4558186769305	11.5164131124315	11.9904938613798	11.4297778111555	11.6869559916087	11.6405528384222	11.1446656587631	12.5363261919615	12.7517385225345	12.488901557957	12.9438574840324	12.4543056245657	12.3287819611634	12.4479743015426	12.3092423790217	12.6908596882179	12.4995355220744	12.9052173053996	12.6188035717132	12.8049673181365	12.8762688068406	13.1853115294193	12.8179655440577	12.5911075187473	12.8297643102533	12.6792885865392	12.6796957029266	12.5456932969272	12.2927150237858	12.4310500375275	12.5244367444045	13.0297000686716	13.0468342892206	12.9075367788161	12.75153778396	13.0817162393621	13.2470130802691	13.3658525758101	13.2430378280936
sp|O43181|NDUS4_HUMAN	10.2990611749216	11.3924133751976	11.2540761608426	11.1986692022335	11.201622442973	10.1754474743366	10.3197511453885	10.4282360204868	NA	11.3305345381605	NA	NA	NA	NA	10.2305488474873	10.2880366175261	NA	NA	10.1621039904021	NA	NA	NA	10.1961237179226	NA	NA	10.2081461521062	10.2231255075888	NA	NA	10.2701535759292	10.1415725989369	NA	NA	NA	10.0389991606162	10.4969136784624	NA	10.0468055671431	9.72600182480292
sp|O43237|DC1L2_HUMAN	9.35079772661919	9.85414009896843	10.0140927590966	9.97846421934999	9.89368231862936	9.58289608234724	9.61265200599303	10.6569384294622	10.7267226964266	10.8316497479014	10.7168746418641	11.3833355025781	11.1432241379109	11.335687186933	11.4797091511593	11.8415055287575	11.4511273107126	11.6727654299662	11.5965530615305	11.6119363482921	11.5212479102433	11.5911444273554	11.5950863834018	10.9484523665729	10.6886283188132	10.6836971334918	10.8442791458631	10.9062684049559	10.999659326826	11.463659927682	10.8012011303847	11.5250974560441	11.6096355557589	11.3393088361648	11.3803759288482	11.6489021935884	11.5042468941446	11.5347847886476	11.6927429577855
sp|O43242|PSMD3_HUMAN	9.74987959498824	9.24791277543829	8.95512027011829	8.691340243067	9.03243936611798	8.43173210324972	8.99044182704167	10.4909990078924	11.0847034497776	11.045092213214	11.7489408652949	10.5539898120403	11.4315868618111	11.0952816416342	11.1353258918947	11.5262818199622	11.2349319532359	11.3052778224713	11.598117331054	11.3559042849949	11.152431978459	12.2025575751293	11.5204278146585	10.5342509636294	11.1543573279555	10.9728844451167	10.7755423280534	11.6700373492655	11.3025577515625	11.4330608371043	11.7566187905712	11.564083010997	11.8957255066338	11.7639527751381	10.6769423913065	11.8804744777738	11.840571900568	12.2088594318195	11.8695217769828
sp|O43252|PAPS1_HUMAN	9.43953377826395	8.95515373405052	9.2655508712012	8.8635139804286	9.29520251637505	9.46436179354314	8.49723434482566	10.8049401002756	10.8013360232514	9.74593170148242	11.4754246411676	10.8201317429955	10.6165772949704	9.71446963033984	9.40839059732346	9.5188600588434	8.49309181733073	9.92230952231043	10.2970136007729	9.5142311570361	9.00457999049663	10.7313307559167	9.70629891204069	10.5293952362086	11.4307686721552	11.4446680397343	11.0136277255844	10.8433173115555	9.65763903560708	10.5129054596872	9.5282752637057	9.81862881979052	9.82647406054194	9.67789231695577	9.66652238570801	9.6911035771402	8.74906781210314	10.6492333789681	9.46099962636402
sp|O43264|ZW10_HUMAN	9.22167759050447	NA	9.70142492179494	NA	NA	10.0038484247655	9.42601842625139	11.129859971537	11.3349616470077	10.8130292905516	11.8300476092929	10.9203034402356	11.050874178052	11.3020427318758	11.2822159523048	11.1995804682172	10.5679588312135	9.90341340068376	11.3610908949318	11.3292273029414	10.6137112754878	11.3323677354756	11.1737203888315	11.3273912742377	11.7462621667424	11.4813195722387	11.3538540069973	11.7388359667729	11.3964260785906	11.0659685435959	11.3019006792214	11.4167586181961	10.8627825188268	11.5259273182615	11.1034104004032	11.5171910371477	11.1846507814746	11.4279289653913	11.7910353410946
sp|O43290|SNUT1_HUMAN	10.939203126023	11.11194425903	11.9296726652887	10.9907966666601	10.9959583005798	12.0406323495677	11.3558611213953	11.1451350047204	11.1889277122594	11.1880861145052	11.4234131539167	10.6322619837867	10.9794027784078	10.7847885419242	10.6032065026286	10.3974340301137	9.87338873554129	10.0817601178642	10.5157591495375	10.295622443375	9.63898279238835	9.83551553100609	9.47052917772785	11.4591793376677	11.3723901094814	11.1257382772704	11.0638290325685	11.1991265021129	10.6373913469455	10.1052643939488	10.4523711041021	9.97669557753163	10.1770615452032	8.99232982774773	9.44488258757501	9.34135049062977	9.50371747171235	9.96333161540949	9.67782239641136
sp|O43295|SRGP3_HUMAN	NA	NA	NA	NA	NA	NA	NA	10.0389276703618	10.6121190778629	10.147289644231	10.8197098062776	11.0330433532646	11.2912293839751	11.2188251131373	10.9110131150719	11.4834051125251	11.203800114343	11.6365067952879	11.5168274003248	11.4934150485427	11.510154637801	11.6644912536748	11.2838358429046	10.3198438417334	10.3791627513471	10.2885889717926	10.6940903535247	11.1217378871869	11.1328479929058	10.8586181689462	11.1820611606075	11.5481814194111	10.9770473677148	11.1128149254188	11.1913722847535	11.3773440056301	10.7975270998181	11.4099502921893	11.2704783574025
sp|O43324|MCA3_HUMAN	12.0708829449549	12.0136112128152	11.99661772078	11.5331021788142	11.7652436301373	11.8255202148038	11.4872752342873	12.6784038753142	12.4379140426157	12.2993237439303	12.6628343784872	12.2790826626048	12.5835383286327	12.1405206724784	12.4740065968234	12.3480342255339	11.1680836023017	12.2608956268052	12.5181547882837	12.4203921493561	11.9429188391137	12.5410565669851	12.2185936795926	12.3956035630686	12.5655022056945	12.5458513073472	12.4949462407209	12.7707587020266	12.221177086431	12.4252176217287	12.2944365300752	11.0467012075479	11.6566399312507	12.324965776774	12.2568162537949	12.7462670572528	12.6129861617595	12.4540726967184	12.6178846460492
sp|O43347|MSI1H_HUMAN	10.518369325016	11.7786661663848	11.5570292460486	10.677276771142	11.3596334408662	11.2787692742837	10.4425326734963	11.9043122975315	12.0846499354254	11.031940385136	12.1779271716179	11.8021073440257	12.5301007171198	12.3757101031038	12.2844005083578	11.7037100391934	12.1548684223506	12.0453610842674	12.0030001772467	11.7277201689016	12.1343202557823	12.132982809669	12.007090843537	12.3018160645545	12.4053158336639	12.1944652912594	11.8026456215652	12.0114542497305	11.9947240257901	12.0603049547909	12.6741261256444	11.6466185826865	12.3458182504937	12.3913381534454	11.6557859902128	12.4977496229509	12.0845918468672	11.7838768507962	11.8087922051753
sp|O43390|HNRPR_HUMAN	12.1950615448157	11.6088977206485	12.9111579615168	11.6677304030634	11.3926505102631	13.0152596919708	12.7582197971801	13.2784585032698	13.1360437956437	13.0427723709291	13.5158275262876	13.1921761465214	13.4823406818116	13.3826535756393	13.2886910231963	12.9516272009265	13.1332349461569	12.8510896762476	13.2207758778202	12.7049924662815	12.9032499825887	13.2405753675549	12.9805920395929	13.4430075299999	13.5358252842038	13.42263327953	13.4508722777628	13.4263707272532	13.4159151533457	13.3545240273163	13.5626364898172	13.180048108597	13.3196198740906	12.7544947283872	12.8111457565666	13.0465865122723	12.8779494249001	13.1333071495178	13.0866710190032
sp|O43395|PRPF3_HUMAN	10.2685080221863	9.51087045873825	11.7544108495437	NA	9.50379232514523	11.3456455397662	11.1695070652906	11.8361148025556	10.9616553602344	12.3679576854705	12.2491361521457	11.2578843909721	11.0202750893234	11.1369507635625	11.4971938017544	10.4522664974331	10.7398510470601	10.6211397256886	11.0579646418645	10.0190833003744	9.3508107283816	10.5202732904907	10.8043502796173	11.7166619713863	12.2531983471344	11.4808303963739	11.5614942403018	11.535248494581	10.2929203913942	11.2169515405296	11.0023424912282	10.4091005358432	9.76975793259781	10.1910520944531	11.0035675516086	10.2183674872176	9.9909435172047	9.950097126161	10.1940278520683
sp|O43396|TXNL1_HUMAN	11.276909368704	11.3193847886726	11.6289258457323	11.0882889930536	11.3531524670933	11.4335920283969	10.4233768858042	11.6328858898846	11.9130712984793	12.1525049487197	12.0666098884123	11.6496547911304	11.7270199427714	11.6987053778137	11.8434624986628	11.8941962724937	11.3186224514696	11.6607308346087	11.7847714209581	11.1592364148123	11.6539908137516	11.9570274660166	11.5768863457412	11.7573785472562	11.9202974088261	11.9191460785947	11.9448892250913	11.6862722913012	11.3973943953217	11.5125824438787	11.4552374988403	11.1397281990744	11.4778305360397	11.6293294969904	11.016006911753	11.4278920819619	11.0725575148278	11.4828718332149	11.4047869237139
sp|O43399|TPD54_HUMAN	11.8019682972217	11.7733374291112	12.1590356295576	11.913961924121	11.8927389438499	11.6416865332769	11.7937021291124	12.2970156197104	11.4637094855613	12.7326280774217	11.7147504106377	11.8041759200048	12.0794112391324	12.1027840932703	11.6534794183805	12.4554859371847	11.58607417681	11.3834220762488	12.2346500214543	11.6090249681465	11.7113857584775	11.6682759192592	12.2322713766342	11.539199431334	12.3523459108513	11.7265997383581	11.6699520182105	12.3873714186922	11.7771206305574	12.356970346132	12.7145019347014	11.8246618134279	12.4824980037762	12.1626173861158	11.9421156184824	13.162986955146	12.7678265716058	12.7765015305777	12.9033345366106
sp|O43432|IF4G3_HUMAN	10.3692451386535	NA	11.5819048469342	NA	11.353116856667	11.7064764536068	11.0132879370365	11.2662706350654	11.5871021189904	11.4921459616013	11.9072625232265	11.5155560621115	10.3015067912826	11.5247418355682	11.3854965803056	11.1460018260007	11.3697345040564	11.0611621763753	12.3706937393646	11.1490346911201	11.3334135500539	12.1487739812173	11.1045020395692	11.4331447022991	11.9781251863316	11.7737874564888	11.5054882484003	11.891891471632	10.6450949740539	11.7714947490248	10.540431438947	10.9374371847683	12.0546621208043	11.2564295440448	10.6124650871735	11.6915418555145	11.1601280407385	11.4701510286981	11.7232964153112
sp|O43447|PPIH_HUMAN	10.7201737870655	NA	10.1489215913803	9.35887159066556	NA	10.1879821093641	10.1431539551398	11.833713305876	11.8109009899582	11.0921215886187	12.1786911505528	11.6529768832588	11.9447668796313	11.9601266703893	10.9154011083219	9.74479464062867	9.79388400166078	11.0382872886567	10.6566348799653	10.6307929922249	10.3228996518697	9.87981606000489	11.3900522235338	11.8888695594666	12.3496642150006	12.0757781128877	12.0423250265919	11.9829939361402	10.9200109854829	11.7934761758637	11.6280009389994	9.80130086686354	11.6571507819582	10.3588410531085	9.81987049314777	10.5920337376068	11.0732404869278	10.4962400501744	9.8212922535578
sp|O43488|ARK72_HUMAN	11.4949962541835	11.4221720548768	11.1795340794211	11.3271331309121	10.9869415496768	11.4203370018658	11.3810068992953	10.8789076671157	10.9116171770359	10.8996015192529	11.4491261987825	11.0824127300102	10.9013415299782	10.7929480315759	10.9081491076433	10.8911602542997	10.8936898265066	11.8595282458551	11.7209621373158	11.5885463386098	11.8835134680828	11.9009245295589	11.500003405232	10.9981126658832	10.9998975236277	11.6098393325968	10.9133688150724	11.56902414157	11.3768168080253	10.8907961741973	11.853689818757	10.9690410899093	11.5088065470141	11.8094112045045	10.9396015633757	12.351319051855	11.0284293022404	12.034110556285	10.9636843102248
sp|O43491|E41L2_HUMAN	11.0794906337948	11.1698698949169	10.9815612227543	11.1353113700728	11.3627558313831	11.2293820773691	11.1117106705342	11.2805221014686	10.809392142884	11.7899455308722	11.305608770022	10.6086816029955	10.9946863972193	9.8702293844746	10.8329285287732	10.1448056944306	10.9831808814838	10.1343803010821	10.4367191501201	9.66577231973344	10.0093425266873	10.7288861087233	10.3548064383133	10.934075634153	11.1605295653347	11.2438024106515	11.3000178289288	11.2476957216346	10.9479489123296	10.6990079827983	11.3005638882946	9.72224916640156	11.0778024305428	9.24570184428738	10.6861388051457	10.6866715836726	10.4829908366726	10.2160951688528	10.7131283273705
sp|O43493|TGON2_HUMAN	10.1264594866765	10.1733971053508	10.6627505419325	10.4935898893323	10.5736361999232	8.95166240390563	10.7189648301473	8.27590185711393	9.67128631076648	10.472463812646	7.985311698592	9.60869544943614	8.05918119080625	9.26624035547473	9.44364847097394	9.96798867078196	10.0431718907374	9.53443163425792	8.29019152966911	9.97673330936856	10.0430346500149	9.01310422972141	8.25672219859297	9.87143416374776	9.38105075865285	9.07371478677664	9.4728900768465	9.90625831635881	9.78872504941662	9.22709694885686	9.3443377472067	9.73897574015547	9.4732913340584	9.7281521188886	9.94650935140617	9.44542905125747	10.2295090740108	9.94457517284132	9.83562633224442
sp|O43504|LTOR5_HUMAN	11.8966884157159	11.9337637029161	11.7389303497684	11.6941240225164	11.740223412609	11.6444612679649	11.7672835920068	9.72686565492188	9.90151161507561	10.7362128857582	9.73113726959111	9.72183897337041	9.89135037766507	11.1731951102034	9.84087089299837	10.9147452501938	11.1164302310263	10.1173398669013	10.8491141854681	10.019081625701	11.3766006465088	11.1482434946127	11.2483391142508	9.8200424043819	9.74888599450908	9.76669816370941	9.98044078305673	9.98014969769474	9.87947141845883	10.1498558946066	11.0747180865834	11.2142469539777	10.9373947020664	10.6786295617378	9.95653244997228	11.3135946527494	11.4083696734657	10.1934656494865	11.3408706148284
sp|O43583|DENR_HUMAN	11.8389561714071	10.9562365584934	11.2175565779279	10.887586247448	10.7091013833853	11.6432173057033	11.7135108519362	12.7652325403129	11.9640702630796	12.4555384130321	11.2872309518678	11.152832300498	11.2966447750661	11.1144431185719	12.2096853622711	10.983885488967	11.7970861014138	12.1157769666959	11.0391350176495	11.4640908859135	11.8125674671106	10.9970655623245	12.2654021534365	11.5991037345791	11.9190353635787	11.1939764512778	11.9107699393688	11.0755431359647	11.9141714473253	11.9966720424907	12.1295461418515	10.9556988585721	11.0392865105073	11.0101361404824	12.7356734756697	11.5724561137851	11.1089501227954	11.029726587659	11.8313943770189
sp|O43598|DNPH1_HUMAN	NA	NA	NA	NA	NA	NA	NA	NA	NA	NA	12.1055613617678	NA	NA	11.476082262475	NA	NA	NA	NA	11.9764610669122	NA	NA	12.1083460769169	NA	NA	NA	11.6580947747715	NA	11.6238310485095	NA	NA	NA	NA	12.420938999613	11.7755872322524	NA	11.8612476290996	NA	12.4319699313781	12.0358877603884
sp|O43602|DCX_HUMAN	7.45320830478473	9.42286308429632	NA	9.17541893607104	NA	9.73623909527888	8.77205273868421	11.1149286563689	10.8005697313213	11.5265404017752	11.3081435279123	13.0118712729621	13.0348253637177	12.9103602845101	12.8242049474202	13.3644085825337	13.1209899110674	13.3093855405838	13.3565300453404	13.2682959590874	13.1810740181813	13.3376257282079	12.9667259037357	10.9918881284777	10.5995148949325	11.1017086194852	10.7547469430886	12.6235371614616	12.3760175618984	12.7368596864706	12.6051365179392	12.7072125118206	12.7544296193568	12.7752217260233	12.5003195919907	13.0009494744356	12.7796762828834	13.0391660260992	12.7322290380067
sp|O43615|TIM44_HUMAN	12.443878539261	11.1303836668907	12.4513469723048	12.3008885777474	11.3387385632382	12.4452373871525	12.3840078256739	12.0013151664046	11.8629620271619	11.0003563828502	12.0823665287651	11.2534280445439	11.474887601291	11.8759058025244	11.780595084536	11.8523921452657	11.7794934120903	11.4936631383083	11.5923985804079	11.5509094948208	11.7163765450548	11.9126321494459	11.2397465888011	11.851835263798	12.015981197694	12.0984082299357	11.7110065376105	12.0227025831737	11.8416476787438	11.818568072982	11.9735234896331	11.8235959723332	11.5907629494608	11.199225687379	11.6615961099516	12.0982996246499	11.1573574967641	12.0259670655716	12.0326698815942
sp|O43617|TPPC3_HUMAN	NA	NA	NA	NA	NA	NA	NA	10.5133718707524	9.43382609391217	11.1294919599756	10.1541588255745	9.92994990460445	9.99834581381506	10.3845597300506	NA	10.2536354498773	9.57620409117571	10.2149999919098	10.9010803001407	NA	10.0011164222254	11.0132254803505	9.74298302234094	NA	10.729779372674	NA	9.56097089979627	10.6886785377704	10.556294841463	NA	10.7431914214514	11.3391025738108	11.1876812298416	11.1416034591023	11.2431330032781	11.2168272791597	11.27104523883	11.5363408130698	11.1090361060897
sp|O43633|CHM2A_HUMAN	10.3532131968374	10.8164408084971	11.4306960153521	10.0298224002906	11.242833770699	11.3843763911683	11.0629774441854	11.6766970733501	11.5513487592843	9.41385445414671	12.0249370795349	11.618946477886	11.8332624423437	12.2898818387292	11.5877772030972	11.1049546390793	11.6596867427655	11.6270279978742	12.1728568035344	11.4800526944721	11.5979629157785	12.1868395135734	11.6370078798878	11.7886905374945	11.7498679794245	11.8359723443915	11.6412124006406	11.9420699606585	11.7486878090535	11.6278538082911	12.249321142968	11.5756802775674	12.054432061514	12.1024836200939	11.5468754305892	12.3193812812974	11.5273342259462	11.7021890831843	11.7221644715336
sp|O43657|TSN6_HUMAN	NA	NA	NA	NA	NA	NA	NA	NA	NA	NA	NA	NA	NA	NA	NA	NA	11.1240168650802	NA	NA	NA	11.7548646555773	NA	10.7451988737144	NA	NA	8.95283485636813	NA	NA	NA	NA	NA	NA	7.18744565444629	NA	10.4575589736004	NA	NA	NA	NA
sp|O43660|PLRG1_HUMAN	11.3696863139246	11.4940193430932	11.3523457039746	10.3483195751949	10.4400159401006	11.2272115234572	10.0638462047589	10.5712756628125	9.91288211478384	8.88569779995089	9.74708952877408	10.51255457763	9.72154902720177	9.8671458069168	10.540768231533	9.02685472637132	10.4420165132941	9.59359678173413	10.0178734751663	NA	9.07417793676013	9.23690103532497	9.1049504625216	10.7408371189664	10.5320406091397	9.62708861860122	9.89543533754417	9.81641256146087	9.56170510796068	10.5884572414855	9.79897468656059	9.08948003534312	9.53403345680755	10.2581095236354	9.45914459160676	9.13577498326256	NA	9.69893973724331	9.49745362262486
sp|O43670|ZN207_HUMAN	12.1575644922655	12.0204759876003	12.3016977753787	12.1271364415658	12.1843784278645	12.4019542267091	12.0072492031969	12.5069958242195	12.4800744880524	13.4005159898126	12.6150444663845	12.1488357548194	12.0987751397555	12.0468109977344	11.9147259142632	11.8160519841973	11.6130219479509	11.7907746727637	11.6244625873482	11.2379770876372	11.2741494632355	11.204624631161	11.4865732352064	12.0545656296813	12.6431619900081	12.047861026303	12.3919871473081	12.087387288224	11.971998017318	11.9891824700336	12.2666644383053	11.6968326249276	11.8030668929329	11.4642706817748	11.8846397192992	11.5371275992913	11.3326362509276	11.4040640090781	11.5935723060946
sp|O43678|NDUA2_HUMAN	12.9436988278029	13.0160051840581	12.7297294737987	13.1210686152564	12.9070828916089	12.8648763126346	12.8144606229733	NA	NA	NA	NA	NA	11.9363331013495	11.8381908698999	NA	NA	11.6883202327442	11.7339630870835	11.6794181246411	11.5911907579426	NA	11.5774717257295	NA	NA	NA	11.8457848380762	NA	11.9850025673975	NA	11.7458610653391	NA	11.368496639112	NA	NA	NA	11.44088439594	NA	11.60739495046	11.5826699709862
sp|O43681|ASNA_HUMAN	9.94393854860546	9.93588865651819	10.1639768830038	10.2326236033523	10.1372341555623	9.78331753050979	9.84731285157644	11.4792941344747	11.9003044745392	11.8045648403044	10.9746776936274	11.9433203296529	11.7444546776787	11.5236456478976	11.9759279951741	11.8420320041799	11.8574787093752	11.8545236313213	11.6824994799211	12.1360951189622	12.1700346849022	12.1992339222111	11.8469160579382	11.5312974506952	11.7554196278857	11.4567388940639	11.7270220043753	11.6929671300517	11.6283881837223	11.6167003083778	11.796323225981	12.0695089903826	11.988577261356	12.0445899153256	12.1000008559407	12.0639000300858	12.2100061152671	11.705921496761	12.5041579349366
sp|O43684|BUB3_HUMAN	10.048375306746	10.6384102786024	10.3165681790245	9.7761350857503	10.8028855551924	10.7270531881681	9.98138090532389	11.244400232036	11.0556085822937	11.152462907913	11.7969380115744	10.9584256463585	11.4459936264805	11.3862827220616	10.9168814176128	10.6788744529813	10.5230412049651	11.0050210450275	11.1925656534852	11.0123321218796	10.7236228616102	11.4424862406495	10.6318834175229	10.899707187243	11.5051498895884	11.3668240421662	11.320107111722	11.3962545451997	10.8852616968874	10.9847644601307	11.4798486316043	11.3250016319685	11.4036215021553	11.5357348251769	11.1783581857692	11.2497167200009	10.771917723389	11.2158108992821	10.6004903175741
sp|O43692|PI15_HUMAN	NA	NA	8.86172836714944	NA	NA	NA	NA	9.7664894229174	9.00006767071972	9.6496539391772	8.16834791929198	10.5802068198321	11.3912347935279	11.7483663763997	11.7987304020574	12.6827717249444	12.557721195248	12.1942281327497	12.3865968756276	13.0947883975545	13.3590331183924	13.4650015931727	13.4138191806556	9.81652444251728	9.19425392130647	9.05756518329949	9.25765398306471	11.7985506792632	11.586710786784	11.5360219263384	11.8124081957073	12.3342175527089	12.7187601480565	12.5102259107086	12.7109848495825	13.1241980069753	13.2172723971228	13.1986572390272	13.3833512860565
sp|O43707|ACTN4_HUMAN	11.789544928977	11.1371624701984	11.3793336823714	11.0928469171839	12.204180661172	12.3834300608081	12.2764166096525	10.6335507086513	10.9964632073605	10.836374545561	11.1089423822579	11.1780435523761	11.3903406147876	11.821874134654	11.541061656634	11.4872404210634	10.9238429851705	11.733469625858	11.4114815613464	11.0447319009159	11.4029488090087	11.6990147438387	11.0393906179786	11.3283696340974	11.63896144386	11.3050296965431	11.4329644837059	11.7024408206198	11.6959269351055	11.7058512146172	11.9597082674996	11.4703432625145	11.3901735067781	11.5385859086201	11.5421392692436	11.5022952777834	11.2319268971656	11.7893620034983	11.6343180990107
sp|O43747|AP1G1_HUMAN	NA	NA	NA	NA	NA	NA	NA	8.82791599386424	8.57604066462765	9.53134463989915	9.16642402761672	7.9109880020129	9.77020681947533	9.04803623842899	9.63327039906244	10.2448456048876	9.82743049282129	9.50059494222766	9.9554330853954	9.74010859184867	10.1664811664899	10.2467972577461	9.84881431500225	NA	8.23630790837982	9.03463281802208	7.61915391998282	10.4719490485647	8.12803062011757	9.56600279445109	10.1896855364441	9.82272007489242	10.7409298260425	9.94179049155395	9.79950469267857	10.114724485585	9.69483679427601	10.378837019996	10.0553382778558
sp|O43765|SGTA_HUMAN	10.9763994076652	11.3691039857355	10.9726974869743	10.6710150617758	10.5623003848773	10.892287712617	10.5955356798689	12.2244730860263	12.398702042705	12.6641656860688	12.4322880579414	12.2791125197506	12.2960874246197	12.1995235210187	12.3346182785949	12.3917953032682	12.1717263732031	12.4699929485877	12.2787150653257	12.3772907216977	12.3166591735943	12.5189387741359	12.1140265242887	12.195820597291	12.4658779562294	11.8321262292842	12.3999724187253	12.4032626316425	12.2222856846908	12.3748393326943	12.2111725526247	12.1783138096379	12.4816258582933	11.9882238934269	11.936617025704	12.2439317224576	12.2098144417624	12.3436916728725	12.2485404878848
sp|O43772|MCAT_HUMAN	NA	NA	NA	NA	NA	NA	NA	NA	NA	NA	NA	NA	9.48138100715348	NA	NA	9.73721664818099	NA	9.93732534172666	10.049044476644	9.73562137221882	10.0028869100193	10.802216510612	10.0884104134403	NA	NA	NA	NA	NA	9.72654102251376	NA	NA	9.8286171582934	10.4415020975125	10.0007136286434	NA	10.7263944386844	10.0099518547945	10.7534431751277	11.0919897955929
sp|O43776|SYNC_HUMAN	9.33444307969206	9.76898974374582	9.58973334154064	8.85757541487308	9.87463174906849	9.70387472273222	NA	11.5414275467184	11.4140025932507	11.1806781705621	11.4660486864509	10.8735806945134	10.3720187975568	11.244744040904	11.2053847395654	11.3283564475147	11.3626508224453	11.6928348741659	11.8878653373087	11.4398626828912	11.8580760743859	12.1383619943787	11.5594445968544	10.7989387729124	11.5040471850561	11.2521276996167	10.3383030500482	12.0374209645739	10.8842713589469	11.3554913351692	11.8606670058867	11.6026116862867	12.1650197861585	12.026676514191	11.3371691570882	12.1563470558697	12.0114123366926	12.4727962162112	12.2958585733235
sp|O43795|MYO1B_HUMAN	9.71735892033461	8.75376113454518	10.0088096170718	9.66704692286826	9.46153741380097	10.5895945114879	9.90093407222386	8.49998928960654	8.74391350495166	10.2922665497291	10.152422516665	10.1005910961677	11.11812853633	10.9385103670656	10.7056608571168	10.7252763576892	10.7391023737709	9.37600499534066	11.0230914974036	9.78567074508397	10.0021538805166	10.312242027491	9.62791315630418	10.0794968441085	9.68163156773447	10.5177638649869	10.015917798091	11.1491742666991	10.9607678893236	10.8727048994572	10.668308326596	10.6931852169453	9.77145337188599	9.02153644454105	9.92840395940588	10.0360544361452	9.09670225852683	10.1499933687365	9.64551116887414
sp|O43809|CPSF5_HUMAN	12.6992546805989	12.9496920528101	12.2965337870635	12.9601863629848	12.7603643309112	12.1041586012626	12.2348165648151	12.6719222622788	12.6762765679333	12.2007904092209	12.5081717097066	12.4711345634051	12.6034508837119	12.6340823085616	12.6057402210424	12.321040328067	11.8653312533363	12.0086961110559	12.0709156158826	11.6335825182022	11.3974660218222	11.651294593991	11.5982290168667	12.8807412138406	12.7739051956537	12.7459761687411	12.9944032530019	12.9391209669483	12.5590730391089	12.4241639270892	12.7160783305092	12.0030112674873	11.7481004229582	11.8064203195879	12.1628524544094	12.0265103133652	11.5460759313284	11.3607450530259	11.8764772202074
sp|O43813|LANC1_HUMAN	10.1318586442767	NA	9.80026380911031	9.69315425094573	10.5571638526578	9.92804569613167	9.50044218183461	11.899922852208	11.3965025366507	11.0753998593261	11.8307424374799	10.8652964368394	11.3584765729147	11.6024556157741	10.9989295248651	11.258485682462	11.6167412807589	10.8754675440455	11.9401596837151	10.8935591958726	11.2503748473619	11.6219379916555	11.4915679598241	10.6651880947814	10.6588407238408	10.8183104043892	11.1545151736904	10.8405867776037	11.3767556996448	10.6713050047529	11.2274348030663	10.7730972342644	11.3166157708821	11.6651146020331	11.2610226326613	12.4205286274125	11.3190155957006	11.1930408472867	11.6922996132019
sp|O43815|STRN_HUMAN	11.2542667572609	11.0000620932638	10.766559759969	11.9096519867108	NA	11.4261236077135	NA	NA	10.7063587684768	11.1730716467529	10.6369896504144	10.9469248523452	10.8542396023358	10.837213816377	10.9536770635861	11.2315935446235	10.9751476515255	10.9742763301521	10.7137181659201	10.8897477092383	10.8636980099513	10.6540312878155	10.7730919602398	NA	10.5534089607335	10.5808830639064	11.0173385584224	11.0022570536635	11.2133374103626	11.1438666949786	10.8193979795094	11.0308243414843	11.6262727240341	NA	NA	11.0593692448769	10.6291466579336	10.9045487021888	11.3685074380974
sp|O43818|U3IP2_HUMAN	11.9574551084783	12.6654530417332	12.401553249311	12.0782416160629	12.2728106766206	12.9996302011072	12.6654654202598	11.125301832756	11.7110889023765	12.2332140747216	11.6794062583898	11.0986118527067	11.2671849110945	11.2615937739849	11.3015243034869	11.2072480015907	10.9021117079338	10.9033744760606	10.6334684653423	NA	10.9855015265348	11.1429237294863	11.1202545107177	11.4384870421525	11.4888071485198	11.6329880214493	11.3560930170716	11.2639559598615	11.1763226401779	11.1791051782101	11.2257824701595	NA	11.4112253657511	10.7130960722934	10.9723107016709	10.9537005639125	10.9378106458225	11.0459694364233	11.0123736091998
sp|O43823|AKAP8_HUMAN	11.8788288962198	13.0972941545745	13.2359904279136	11.7559537039331	11.9978052957271	12.2623373054588	11.8031660071943	NA	11.487852812621	12.7946035730041	12.5935806828124	NA	11.485368618841	10.8913364537022	13.6796863696559	12.7863391489576	NA	NA	11.1469317367286	13.203012867666	NA	NA	NA	13.2992162339483	11.4375206465458	11.2767509040141	11.4562607155366	10.997647238956	NA	NA	12.8904730874133	NA	NA	NA	NA	NA	NA	NA	13.6626219153815
sp|O43852|CALU_HUMAN	13.6793495057034	13.5872729591569	13.3248771387107	13.3046201875402	13.5914266112484	13.3935938313513	13.1790317281955	13.0613160395571	12.8449849932384	12.8508818741365	12.6094126386417	12.7323178430094	12.960016710633	12.7483717761406	12.9826672992074	12.8431795297779	12.4827855436626	12.7560796486872	12.8884505360608	12.6430977085725	12.835829402729	12.1352588155287	12.5514535620205	12.816957083694	13.1837938249372	12.6440174150794	12.8238605072895	12.8803153654502	12.6118209641243	12.9943527559807	13.1148566477608	12.829537888155	13.1001640776736	12.5791983012042	13.0575255486078	13.0104567618516	13.0990173925095	12.8866677686888	13.3857835819344
sp|O43920|NDUS5_HUMAN	NA	12.0457724054916	12.0124754416591	NA	10.9762375045028	11.5799475741773	11.6793502903826	12.0507808954226	11.9206393645092	11.853711704393	11.9371373040645	11.6894568249294	12.0721070828971	11.6822629824759	12.0274639051236	12.1667873430165	11.7965556571019	11.3972565530094	11.8325599470413	11.7090535466563	NA	NA	NA	11.6939425053543	11.8630562618962	11.9680345094758	NA	12.1535247160388	11.7353586674986	11.9395777233629	12.0870683154459	11.294772131799	NA	NA	NA	NA	11.5349719132423	NA	NA
sp|O43924|PDE6D_HUMAN	NA	NA	NA	NA	NA	NA	NA	NA	11.0209940050009	NA	10.7957590811825	NA	11.5744438708826	10.8804264367955	11.3831567471046	11.2589120784486	11.3043497756867	11.9469054563222	11.556435536572	NA	11.1348233837079	11.9348747438224	11.7829938383634	NA	11.7857506156747	11.6681496465169	NA	11.7080291868371	11.6670763267617	10.7167016610608	11.8932465216946	11.9631005911924	11.8075064746141	11.7809705840236	10.9801380438783	10.7360339687259	NA	10.7787145893323	11.0417427739939
sp|O60216|RAD21_HUMAN	9.85242814946579	9.63924681827584	10.0500424031876	10.8424374405777	9.8410640339429	8.68813959696026	10.6305865521523	9.88707695466645	NA	8.37855632438039	9.49899042753587	8.90326333715264	9.72006870101497	9.56867934871594	8.90853477331825	NA	9.1130950399197	NA	8.62402679939801	NA	NA	8.55960333019759	NA	NA	9.50238669559335	8.68476050992901	10.1345821158195	9.305353510595	8.46972089042586	8.49685085017667	10.5870232420462	NA	NA	NA	NA	NA	NA	NA	NA
sp|O60220|TIM8A_HUMAN	12.3864851404955	11.1990636105813	11.6955304918548	12.1173793830964	11.2435356687684	11.8284943321146	12.201766730596	11.2171459502081	10.6362244647602	11.3299401082451	11.4265431157475	10.40254284636	11.2611938821489	NA	11.4946801789759	11.472928130002	10.92852229226	10.9004499437182	10.188081747338	11.0611079098781	10.2979782781409	10.331469465414	10.9625318354618	11.250409892784	10.7408414605559	10.423037850795	11.5078384148388	11.5456067501338	11.0388284918993	11.4538690681571	11.5650593668613	11.2267258378554	11.1034087345631	NA	11.3492915948857	10.4712656604167	10.2432627902846	11.1453986129608	11.7166807782065
sp|O60256|KPRB_HUMAN	NA	NA	9.13778421193257	8.62955098800586	9.10919754574875	NA	9.06548709108941	10.2837799434066	10.6938486422624	9.35906417096319	9.96667996879418	9.91254860632336	10.3045194692602	9.72791432152508	10.9439365929822	10.1077225501202	10.1898627035373	10.4715501536861	10.7121704941462	10.3238788240792	10.368545873608	10.1297734948698	10.3909544442447	10.1365777052368	11.3772275101386	11.2157472855929	10.8688346587463	11.0375657112186	9.92160070670801	9.33955188746057	10.5819586891718	9.89511812145653	10.0966657557595	10.7428316470393	10.2254805629553	9.49654199317954	9.94416464950044	10.2664691742431	9.3491610708082
sp|O60264|SMCA5_HUMAN	10.7790992667178	9.99606011091393	12.3012519519958	10.1175913454951	10.033504599281	12.193165563002	12.1436421331703	11.9872647999533	11.9680077429046	12.4152330359129	12.34315301288	11.4063910412623	11.8231872332123	11.6870433822309	11.5568938247008	11.3145628363607	11.2974312738629	10.9518762655952	11.3069169770657	11.051708176588	10.9390819346363	11.2678655370727	11.0135078904522	11.9469669816626	12.1155588818572	12.034159144081	12.0310526641384	11.7606770333321	11.5295796949525	11.794790818549	11.7993029977149	11.1704888969191	11.3858008190863	11.1773552040137	10.9501814630126	11.0748191462426	11.1312912873453	11.2620713492894	11.2351854393101
sp|O60271|JIP4_HUMAN	9.78505658745456	9.13173930970671	9.67633520566246	NA	9.93685594593937	9.93589359081791	9.05008438323296	10.6094466767406	10.6781787815119	10.8528542770938	10.9018104300935	10.8577110369862	11.1582661440977	10.8519689281704	11.2648050271601	10.9638361798348	10.703738178565	9.99193861251931	10.7911123741244	10.3530594179606	10.8624884672537	11.0167077743013	10.9417683249711	10.2128176455967	10.3407549359989	10.7717294061707	9.70660298947094	10.440988760911	11.1252617586047	11.0766847459447	10.8128602126495	11.2330991109384	10.2316521386151	10.5503460278797	10.6357192124275	10.661587981264	10.3092567568485	10.7482508099011	11.1358248790775
sp|O60282|KIF5C_HUMAN	8.82562680120608	9.06539218634278	9.92984208304506	9.05229226310668	8.91493511349977	9.65164588231722	9.28304463483396	10.0873674644789	10.4554441861489	10.8463670606062	10.644768350564	11.5156835091643	11.6168543934967	11.5820746368589	11.6934485357035	11.8023096210038	11.7733718154301	11.8652395116094	11.9190417928407	11.6603880817479	11.439268751594	11.857702248899	11.5445885049183	10.1756318282021	10.3481730885453	10.6739323332571	10.3892616546316	11.6444515005205	11.2883112069533	11.5480834560118	11.5183991119654	11.7547509811565	11.9327724856632	11.1864019916902	11.4037618249796	11.7691199014556	11.2970510910556	11.7901106424312	11.7086274157521
sp|O60306|AQR_HUMAN	NA	9.3125406726068	9.26807501457956	NA	9.32392009306682	NA	NA	9.78202158480728	10.1643806762999	9.95056872885859	11.3450125669818	10.4728523589273	10.5135440128638	11.186483403362	NA	9.13232040790795	NA	9.05061931369254	10.4039749514958	10.5752126712667	10.3784435617805	9.18632743336227	9.09311788100099	9.68922517637242	10.9116892430596	10.6864674591667	10.6479206190221	10.6492058077108	10.5838912700091	9.11225561527756	9.34740649166105	10.4806520143975	10.6129867344957	10.9752395754175	8.71837024780706	11.0847517072155	NA	9.6720200904202	8.72707369240015
sp|O60313|OPA1_HUMAN	10.1197349938529	11.0152956022218	11.2389508128926	10.7931496808996	10.7118875407879	11.4472986071022	10.6606738965296	10.4918894245394	10.9030612484096	10.3992316071953	10.9725504367231	10.3680109342407	11.571473648074	10.777020232759	10.5523183848773	11.1308047617934	10.5581439744292	10.4747572921049	10.5764254387116	10.4989489756436	10.3268603527686	10.8152216358273	10.3994007791024	10.6479537108656	11.0437908036635	11.3278672888128	10.512635604771	11.738162198014	11.0835609425166	10.97923831219	11.1948712263312	10.5250645282912	11.0289063977412	10.5063338106027	10.1362418382787	11.4632792310589	11.2715516149376	11.468079343139	11.273407015515
sp|O60315|ZEB2_HUMAN	9.85299950702314	11.4816540373607	11.0327068843174	11.0170048308624	10.3015458777495	11.6178489780574	11.7803295740645	9.96122783305938	10.2243799034638	9.81424859755829	10.352378336178	NA	9.74567668355189	9.7478939210919	9.26124754985495	NA	9.34347692685605	NA	9.24755466783209	NA	NA	NA	NA	9.95042041962391	10.2399090457663	10.6658635684248	10.6726721676284	9.71047962531733	9.61826930674921	NA	10.0847637458301	9.1386339637952	NA	NA	NA	NA	NA	NA	NA
sp|O60341|KDM1A_HUMAN	9.40731987748732	9.4863537452832	9.98946767651335	9.77552082747716	NA	9.75508722042994	NA	10.8609475296226	10.647889656283	9.78814019132738	11.6320463093201	9.88166589609076	NA	9.90623490595048	10.7315247876577	10.1689225733888	9.37379689385373	NA	9.76233639027143	9.69990262099643	10.6574138773019	11.0477041345264	10.7077169332322	10.0409148599645	10.8060151178154	11.1244575013162	10.8701727077	11.05448636362	9.93678493100339	10.6583299858556	10.0461327214647	9.84120248598616	9.97098423603465	10.2982853186895	10.7709303435297	9.95656248474975	10.6500058230799	10.8842987602848	9.94577539112204
sp|O60427|FADS1_HUMAN	NA	NA	NA	NA	NA	10.0545692076228	NA	9.2051823127017	NA	9.88021551383966	10.1176372035117	NA	10.1167233435875	10.3405749170743	9.45833686691242	10.223202058254	9.81843528404153	9.13851193646082	10.4821898170231	NA	NA	10.3926659061153	9.55889738475766	10.120563671912	10.252576915083	9.95343341722004	9.33597409569295	10.8304953642954	10.2845324890232	9.35607084896215	10.5991501334632	10.3031617551335	10.0063593001528	9.94024155252438	9.5728019608179	10.8431268218545	9.7468095416651	10.6755508022479	9.74797880119189
sp|O60443|GSDME_HUMAN	NA	NA	NA	NA	NA	NA	NA	9.53700080516914	9.21036042513311	9.97754193198654	9.73747687905034	10.3107680462811	10.9853539340632	10.148592681325	9.53915144284577	10.3398575879264	10.8657453960848	10.9666560409591	10.9466134293658	10.8773316992678	10.8747807541507	11.4050362638451	11.0854723417412	9.0396599145129	9.96528161409226	9.84994516679961	9.45035176085184	10.4607629936892	10.0523553035365	10.6147245378022	9.52941383663706	11.0821258560251	11.3153428360453	10.9922829278929	10.7570615632832	11.4217918443114	11.2250882298604	11.4810803987581	11.478374306106
sp|O60493|SNX3_HUMAN	11.7288131371184	11.7458094826106	11.7926580740331	12.4149542256239	12.3734442116584	11.7106731286138	12.112333170214	12.0920140880669	11.6637600069283	11.8800762671006	11.9979112934827	12.1742743124735	12.3813223952619	12.2327686024114	12.1492022706054	12.2895978014716	11.697202044702	12.2601513570344	12.1729570394001	12.371487576811	12.3788308334456	12.5375519419779	12.1276495745694	12.0468408812806	11.717028117485	12.1934528907396	12.2141113097366	12.3009285650219	12.0018470882608	12.4909952400292	12.3980274412825	12.3720089004007	12.6268998338555	12.5915630357338	12.49130239626	12.678037164302	12.763505464298	12.8703012526582	12.5532609139431
sp|O60502|OGA_HUMAN	8.99905362786372	9.95243401806564	9.7575781964676	10.011458086951	8.88780783795241	9.33339579535274	9.01353098721497	11.3494701127132	11.1250292323634	10.9867194163431	11.1701980509813	11.4663585564689	11.1714619774444	10.9817571055632	11.4051424936047	11.4673249126673	11.3693183542829	11.3890131471547	11.3289754626827	11.4974039205855	11.5165806506202	11.571265028239	11.3163325458127	11.0182608413688	11.0450196309293	11.1350160122312	11.0802022030217	11.3113142924949	10.8194874238335	11.3310515637256	11.4212677865607	11.3745904094894	11.176642083221	11.3141683284128	11.4064365866481	11.269567878896	11.4607902856826	11.3819134378838	11.1594304362881
sp|O60506|HNRPQ_HUMAN	11.3901329331726	11.1743252415254	12.8323804057366	11.0902913391926	11.1239887659209	12.8696546184319	12.5876476137271	12.5893977557149	12.6060043302189	12.3807191280917	13.0150343770287	12.4309752014936	12.8791216507335	12.5220150867815	12.7234572383007	12.602080300651	12.7256926172024	12.4624261656264	12.6606154300791	12.4976128052494	12.4833084769579	12.8424706400708	12.4263868138662	12.6316839026776	12.7441273280064	12.6533975310177	12.762360968396	12.9994267734117	12.6998116941358	12.6127307153696	13.1281966891672	12.3622619075174	12.8179457356487	12.5029253856344	12.0932400427077	12.6491073411943	12.5875092091212	12.7078878613976	12.6823100004157
sp|O60518|RNBP6_HUMAN	7.66105667751894	NA	NA	NA	NA	11.0191370703714	NA	9.77629744061326	9.45295178500181	NA	8.48556382269729	9.96347962538594	8.23818012818925	10.3412109414414	8.43398113807113	10.1307078143045	10.1198773226657	10.6090695708824	8.44533010113442	9.9228405900788	10.0491105609226	10.6856366641634	10.38682255353	9.55585428189525	10.0048391711221	9.79625741505157	10.1054497025008	9.81572588482747	9.74422243950707	10.488191994712	10.5030507886921	10.3910479796553	10.5462841536773	10.3962018997899	10.1334678480096	10.6034837509647	9.95288611821965	9.91226445766437	10.3212071185975
sp|O60610|DIAP1_HUMAN	NA	8.97538702523373	9.07435102959374	8.82957591728702	NA	9.23787778480705	9.06885990230092	9.68231831816043	9.29417828365048	9.16029775052805	11.0891223697118	8.73648409414515	9.31269403337811	9.02405240622662	10.0505934351823	9.45178747626343	8.88041623929674	NA	NA	8.8205138351544	8.75217499736568	8.82089631719178	8.99688299409586	8.93686347063607	10.0406421524379	10.8414922007941	9.71598598471079	10.8113346363564	9.15503888126554	9.35627522493627	9.41730012877362	NA	10.4290381875092	NA	NA	9.22804320167309	NA	8.89611237546826	NA
sp|O60613|SEP15_HUMAN	10.7311723460383	9.89112800273213	10.1663542627703	10.2152800790701	9.00382731664677	9.22271307275278	9.06282278275037	9.02130397231678	9.22484519827624	NA	10.1726298462454	10.4138442037287	11.3575688762053	9.43607817524159	10.9093339723237	11.0313215832067	9.23877257518934	10.4057752130229	NA	11.0576900200612	10.8435663991122	11.2917019136385	10.7395504835822	11.0689751573419	10.2365032413628	9.16658932779955	10.2523819523609	10.2847461251799	10.1344520685063	10.6783676095947	11.1624827432887	10.8379655069359	10.948961750604	11.0145809915434	10.9235425876793	11.4089138326691	10.9857288338907	9.16072630816283	11.524123010309
sp|O60645|EXOC3_HUMAN	NA	NA	NA	NA	NA	NA	NA	9.11598948357296	NA	9.77052159111618	NA	NA	NA	8.96423020961186	8.88053116436322	NA	NA	NA	NA	9.13318933782164	NA	9.78581840338525	8.83124946607914	NA	9.42359142073063	NA	NA	9.51691580657989	8.82388061506159	NA	NA	9.14810408600154	NA	NA	NA	8.50258071733913	9.37312160374857	9.91241108092672	NA
sp|O60664|PLIN3_HUMAN	12.3018647133892	12.5867193334957	12.3701165061995	12.2235477657447	12.6920080888441	12.2276065187308	12.1507068201567	11.8960406605185	12.0940300482374	11.8253219381905	12.1826305392376	12.1450648193994	11.8429905094211	11.8654880287011	11.6777260067941	11.6384682851576	10.9768702934132	12.0673082237703	11.8665080840551	11.0422031827453	11.5484993061219	12.0004604323873	11.7404293371837	12.0488472098784	12.2867544127895	12.3366117752325	11.9608057299113	12.0925609745047	11.8908529268249	12.2148981629105	12.1993656827194	12.0035934749261	12.2140374903383	11.8612442744614	11.2906419793879	12.1186777946513	11.598513456143	12.5267436185735	12.0043170481518
sp|O60684|IMA7_HUMAN	NA	NA	NA	NA	NA	NA	NA	10.583359810606	NA	9.72074669855052	10.8944150145512	9.85050685233856	10.1150069934026	10.3215116851071	9.92034275114579	10.3309516770314	10.9659098045765	9.31846705709728	10.3357868471821	10.0103836645499	10.8987736628984	10.9145319015758	11.0519875159794	9.23548773748803	10.9124715598614	10.6600085171924	10.7136445274358	10.4057866947024	10.466378014112	10.2680955698437	10.5638856627175	10.2662766724957	11.0694450018146	10.3184763666446	11.0588773204443	11.5927931328852	9.91018493513902	11.0303815008683	10.6834138553138
sp|O60701|UGDH_HUMAN	10.3050769206138	10.5317671930485	10.6227699781673	10.2326468042198	10.4462709403553	10.7190093349786	9.35393172961105	11.9695521319208	11.8982368556629	11.8822101082088	12.2218850120927	11.7334892520576	11.6932018654896	11.8752496929308	11.7746597493689	11.7840562427065	11.4613034270718	11.4002670318916	11.9306233336892	11.6159205342303	11.5478897359723	11.9643739068664	11.4055608511052	11.9082352552976	12.0225668115247	12.1299076694462	12.0626571222281	12.0580397744789	11.7697565012533	11.9847603673743	11.739390646827	11.585446394954	11.6671071860116	11.7287748475952	11.5708894123166	11.7863701432775	11.0430047071987	11.5198306268958	11.6417066614713
sp|O60716|CTND1_HUMAN	10.1292826800273	10.4046687434824	10.1531498964849	10.4316913693616	10.3373767483848	10.4220206762462	10.4116337323341	10.2722518936439	10.3422346325415	10.2317514113287	10.3214036692511	10.4662468327766	11.3671204409095	11.3004741523308	10.7286314453433	11.2165616651682	11.3794284264879	10.9632891142625	11.0606820833899	11.1290606366913	11.3450951126884	12.0212100678077	11.1915138278785	10.3027114134768	10.8408696983435	10.8728557686264	10.2533717679441	11.4335103722632	11.0647370294671	10.8866064505863	11.5537239391245	11.3250000079031	11.2840000515335	11.3747785595818	11.233597309805	11.932465246077	11.3444886008684	12.0768310022556	11.6314331563631
sp|O60739|EIF1B_HUMAN	11.4846727901927	10.4717128053315	11.0467352996491	11.4626416051829	11.5598459304867	11.3318470998314	12.0500827500741	9.63453669559914	10.764208418705	10.1365364445574	11.4546772422039	10.449445587916	10.2506790014928	11.2433322840156	10.7826125293364	10.7050517132965	10.2395679539517	10.57727677807	11.1549679629301	10.7388085392194	10.1225872422435	9.92636524319576	10.2195284961206	11.2330843961635	11.381434300288	11.232144447408	10.6782280161368	11.5152869293153	11.2697169517128	10.6755151368413	10.5267913990854	10.6702421560268	11.3270985723637	10.8581459228632	10.3950449655198	10.9585303650894	10.1780896590895	11.7423847332582	10.5872865754695
sp|O60749|SNX2_HUMAN	9.96397088713035	9.87942581939958	10.3436770334665	9.76797247259986	10.6209739144005	10.4294676675786	9.83258779319711	10.6201869162347	9.92993180369929	9.99257813758497	11.3652208884659	10.7235071681479	10.6245853921077	10.6440906964643	9.85471995853442	9.92100483446858	10.3512458233797	9.65338043123993	10.6063201803491	10.7921550076382	9.77017316988438	11.0064054682141	9.62499991591561	9.71488669737025	10.6686993427747	9.82717018083376	10.0263560388042	10.8171749842778	9.72917895764513	9.75481196867225	10.6139995883323	10.6774019602601	10.7988434174183	10.2432376281107	10.4693120961357	10.3039266974606	10.7112830043245	10.7718065281894	10.658757833949
sp|O60762|DPM1_HUMAN	NA	10.1115652101242	10.2549396541631	NA	9.07573065138318	10.5439538401256	8.94096181873517	10.7497892614217	10.2503878301012	10.6554013120568	11.2213068244702	NA	11.255280720934	11.2001341444804	10.6880582035792	11.3283270558676	10.7876023740842	10.3285350423095	11.3027552977683	10.6306043339308	10.7188321206991	11.2834335241451	10.9363419186228	11.0825723174757	11.1482595931324	11.0602822881957	11.3379057862901	11.3451063422202	11.6053570372103	10.5307937552606	11.012327810732	11.1077546821407	11.1606232066893	10.932595686904	10.9357989757313	11.6284179995923	11.2091149421821	11.2553715126427	10.6743632382837
sp|O60763|USO1_HUMAN	11.3957119842702	11.3107953965798	10.8721420940088	11.1683072942511	11.1005897472345	11.0868621076816	10.9584353429574	11.2951277065732	11.193811871203	11.8903003894483	11.5827830925241	11.4287055358327	11.4173241906827	11.2185251196159	11.5500526360254	11.1473798768543	11.3989968039668	11.5354352091364	11.4196638118347	11.7973134744141	11.8577111526522	11.7903903329168	11.4378010215417	11.0342229404083	10.9242816797349	11.3707313073275	11.1639555797605	11.6616248144084	11.3587914862454	11.1836943745041	11.4735329735511	11.362023627067	12.0380138080313	11.6359931364382	11.693549311484	12.0905723549831	11.961951593668	12.1121864613618	11.9466267343288
sp|O60784|TOM1_HUMAN	NA	NA	NA	NA	NA	NA	NA	9.91061310054605	9.91718616162758	9.50598301908785	9.15591177808094	10.179764012722	10.3256659681416	10.4138921998553	10.6003318304964	10.4539360291097	10.5525706454442	10.8868911532228	10.3930153546253	10.6063691245213	10.9829219343156	10.5921108790771	10.5106172172294	9.46582356297147	10.0418706123461	9.42293356047532	9.67820698851488	9.78643566759182	10.3862796813729	9.78973082114524	9.98422801062503	10.3094912888645	10.557188712625	10.0480981211124	10.6167670849352	10.3199693976348	10.3184656681099	10.7383070116608	10.8631191118291
sp|O60828|PQBP1_HUMAN	12.391212146362	12.4605579997848	12.4886808266408	12.7538618040227	12.4342143307083	12.5165583018164	12.2576225368786	10.6482123762377	11.1704183908641	11.7681626725068	11.2535023229828	NA	NA	11.0507857034917	NA	NA	NA	NA	NA	NA	NA	NA	NA	NA	11.1481664376673	10.925372898568	11.0363928115865	11.2128960773067	NA	NA	NA	NA	NA	NA	NA	NA	NA	NA	NA
sp|O60831|PRAF2_HUMAN	8.51703597634164	7.00051001859103	7.95319023842049	8.09251385108342	8.47739791652514	7.95878984962481	7.96138294068463	8.64704790141472	9.10170277690328	7.91785179672301	9.41905403682723	8.08756368071794	8.16667979816965	8.09107609871203	8.15868358031391	10.6241840979698	10.8164557737403	10.0148251249955	10.6158042439165	9.57182880986431	11.0598024873849	11.3699586975395	10.9494944258304	9.44005368060204	10.014645622167	8.41078214752632	9.61665993849153	9.63377362565613	8.05289928326473	9.34771862809605	11.1360486376851	10.7752063824117	10.4439074684948	11.0442074158578	10.0272170435142	10.4962262547414	11.0220205110127	11.2558486242269	11.5629274695676
sp|O60832|DKC1_HUMAN	11.9175581880246	11.7523655634765	12.5012052071141	11.8164834607368	11.730635871228	12.4614995929096	12.44536612685	11.4440899592739	11.9122848328438	12.6954938301173	12.230785970041	11.6908677347722	12.0413246177477	11.4764626230287	11.4253307396961	11.2478989388806	11.1583601074188	11.5274882466111	11.5948740983991	11.2875307745669	10.9452419452942	11.9060369779514	11.434255512469	11.6036436872982	11.8139467376493	12.2241476075009	11.6592795389447	12.1079669061969	11.7763339872549	11.8401133653943	11.5163969072768	11.2991553368967	11.4782106669602	11.3929194557047	11.4086467172414	11.4837006330577	10.864231633475	11.6513027264595	11.463913919997
sp|O60841|IF2P_HUMAN	10.2728290892112	9.72843780404976	11.0514370304885	10.3300373546189	10.1551085627623	11.3330670523803	11.2506812150608	10.4674063176312	10.8609591881511	11.6174278076831	11.1793227211893	10.9145523465877	11.6072921196498	10.925043319869	10.7351497251898	10.9908900657104	10.7683015660109	11.2728735034569	11.0099773060431	10.319103213319	10.2021901386547	11.2121406073389	10.2487885879465	10.0874322250606	10.954645248678	10.770074180243	10.8365817459508	11.3348727855027	10.7892080873054	11.3059191500153	11.2702374939807	10.809599396298	10.6221979624236	11.0782451802917	9.71811993530681	10.7646090942722	9.82779479887702	11.1834102703179	10.8200708026212
sp|O60869|EDF1_HUMAN	13.4078818911603	13.1297842815346	13.2136693106492	13.4011763162267	13.3229086945524	13.3350635432784	13.9099032757443	12.5133363595451	12.4105262977655	12.7120429020749	12.2787395369792	12.357395028898	12.3031002372995	12.4682536380414	12.2888255586858	12.0063550732465	11.6295367714027	11.6947215182841	11.8731136269541	11.1227954550653	11.5897647136505	11.5222377904866	11.6912274772044	12.6199805094779	12.4630173219905	12.5042278108905	12.5765301518217	12.2091550389496	12.3180061011776	12.4671057606057	12.5722140957254	11.8187582985591	11.7958491747476	11.4859993069739	12.3406216615201	11.818907055202	11.2024836980247	11.7451942785916	11.3787192082106
sp|O60884|DNJA2_HUMAN	10.3972530599817	10.373670124095	10.6348968105412	10.1468625264337	10.2037045896548	10.1057708569935	9.95086362294705	11.9496311078903	11.9690771757039	11.3993030734497	12.1013432096197	11.7842365681035	12.089677132594	11.9357519502371	11.9131765066329	11.5620724610302	11.7881033871573	11.9159645942428	11.9840150825224	12.0786186087688	11.7088752462228	12.1005874368392	11.7420782019154	11.8597051473368	12.0925944412363	11.9155850677393	11.9646270416514	12.2017459672246	11.9306109237424	11.9066946544767	12.0666310309337	11.705279596956	11.9594652706378	11.5202885011734	11.908092994316	12.2520793820238	11.7956113630361	12.1874425102423	12.0977255964337
sp|O60888|CUTA_HUMAN	11.5560925590445	12.3802994507847	12.4513390292924	12.4045464852591	12.5030119126345	12.7499973539456	12.303574446727	13.0429393204535	13.2760738354127	12.4995161814691	13.2123096838112	13.4197623614531	13.0375204972253	13.3416995300984	13.3337060963106	13.433880903537	12.8433574415298	13.188953928332	13.0473650756132	13.2001148570868	12.8748053434258	13.1798193461337	12.9519010872224	13.3290946460712	13.4524741289456	13.3708995801165	13.4287647417054	13.1645624684507	13.3945810121654	13.4300147448018	13.2350870332987	13.1703883209692	13.1062834289027	13.1581832207233	13.0338829009629	13.1108884559482	13.188756297244	13.3833463748897	13.1913472721383
sp|O60925|PFD1_HUMAN	13.08176513827	12.9653135683787	12.7347616986378	12.6799317823443	12.875233531609	12.8887915516058	12.5970296303999	12.4478231462537	12.4644007104252	12.5571466334151	12.2020557170931	12.5293063512096	11.7390070186471	12.4362605747588	12.5857192593033	12.6331422136215	12.4504385245633	12.6091449119293	11.7878383206146	12.3154306987891	12.3287379137987	12.0730592331324	12.1695586078642	12.5258554191296	12.5108856817487	11.8391713939909	12.5723088785468	12.3968388459613	12.2224800179739	12.5514435036948	12.224663647237	12.4143367357551	12.4553586260396	11.55238534427	12.5530509674069	12.1878917977262	12.4538180051833	12.148502107682	12.2904217031315
sp|O60942|MCE1_HUMAN	NA	NA	NA	NA	NA	NA	NA	NA	9.087343982491	NA	NA	NA	9.06633257599514	NA	NA	NA	NA	NA	9.21530269247829	8.72081071540656	NA	9.56262475320208	9.17839379785658	9.15009057241139	10.3665964658838	9.39177572495161	8.95380701047471	9.98898098578237	NA	NA	8.99004797205802	NA	10.010453140097	NA	NA	9.2330343242155	8.77213679547379	NA	NA
sp|O75037|KI21B_HUMAN	NA	NA	NA	NA	NA	8.53501985830603	NA	8.47524046842277	8.27335695879664	NA	NA	NA	8.26247407469489	NA	NA	8.91021307971293	8.80908452760549	8.39465883904037	9.33885901927271	8.7036134479837	NA	9.46640886300475	8.37232102217654	NA	NA	8.90181734292168	NA	NA	NA	8.4107087163812	NA	9.29757294392645	8.05990405753629	8.08923435380076	NA	8.46967952220704	NA	9.55369316471353	NA
sp|O75054|IGSF3_HUMAN	NA	NA	NA	NA	NA	NA	NA	NA	NA	NA	NA	NA	NA	NA	9.45952710499639	9.41208152011373	9.41602046953505	9.58168501672277	9.54383814644331	9.35494955132311	11.2077700990255	10.3531570073356	10.1890818277102	NA	NA	NA	NA	9.83304720035241	8.51495123811973	8.89695867167885	9.64654604603755	NA	9.41719043638153	NA	NA	9.97510015697429	NA	9.58530109374511	10.378770955079
sp|O75083|WDR1_HUMAN	8.95358163210118	8.73353098467014	9.41541351003584	9.38673343306474	9.97203044114324	9.71877465313952	8.43778491178463	11.4727235999937	11.1214122923206	11.7195900760638	11.4323470899813	11.1566334486081	10.9185687112721	11.0219031246187	10.5273113255135	11.843221318217	10.9570518068877	11.1221424903781	11.7449812810862	11.7981568948952	11.8455381309867	11.5864167723744	11.436029314786	10.9277646723029	11.4571695396385	10.9629715169343	10.5646011263155	11.2054769155329	11.3143012006564	11.6065031135846	11.091982480601	11.564174559251	11.6405751930622	11.7643794094722	11.5149653300048	11.855110542627	12.1258950072508	12.3961875019992	12.1648611817797
sp|O75093|SLIT1_HUMAN	NA	NA	NA	NA	NA	NA	NA	9.7436463352284	9.82472205350209	10.3360220732294	9.87265818134932	10.5227695885918	11.1370027028557	11.0972393546857	10.4497713660219	11.8150339556739	11.2716955776219	11.3567200018043	11.0683251814562	11.5263318042503	11.4214332239133	11.5586548629258	11.4974322502986	10.0173253567294	9.77718995396556	9.82948992111041	10.5267188094265	11.1234144922442	11.2280647606653	11.3090178662011	11.1075693758518	11.2341779233304	11.1985543734281	10.6451115358885	11.3185737392961	11.4815424109824	11.4240817260046	11.5909201726859	11.5651619591378
sp|O75116|ROCK2_HUMAN	10.4771377914406	9.85382973510397	10.4795863251974	NA	10.4403733837625	10.568661416784	NA	10.0284519461934	NA	11.6797953569254	10.4842855935087	9.583727556669	10.9103481193323	NA	10.4467697531592	NA	9.86772824269699	9.97005997397346	9.96788147272124	10.852569580521	NA	10.7768902820668	NA	11.2386538812377	NA	9.30891953643412	9.62885152970062	NA	NA	10.3743704472478	NA	NA	NA	9.62766061049338	NA	NA	10.7195935991979	10.2547825015867	NA
sp|O75122|CLAP2_HUMAN	NA	NA	NA	NA	NA	NA	NA	NA	8.71368093538664	NA	NA	9.16763165546688	NA	NA	NA	10.4873747074005	NA	NA	NA	NA	NA	NA	NA	NA	NA	NA	NA	NA	NA	9.39047239399207	NA	NA	NA	NA	NA	NA	NA	NA	8.95450667359009
sp|O75131|CPNE3_HUMAN	9.67473577596893	10.298362525047	10.4114051978287	9.28654145747686	10.0107789478351	10.4913285236886	10.1430784298181	11.1006708466573	11.4100350877607	11.0844109691254	11.3321289944781	11.1664559449735	11.4441693014355	11.7683052352002	11.2732587580963	11.6201744811127	11.3805403503926	11.3977342507423	11.6867930355477	11.5491527696244	11.4512283320856	11.9536414205599	11.618928467876	10.9461759163861	11.2905127622433	11.1893147501895	11.1431380115113	11.8645875875553	11.2268589661754	11.6335709578962	11.8130973352672	11.7247476135614	12.0855406391181	11.5995158142227	11.7544022166355	11.546638673961	12.0106709277714	12.1387373206001	12.1299709308448
sp|O75146|HIP1R_HUMAN	8.37369096425708	NA	NA	NA	NA	8.14472260206973	NA	NA	NA	NA	NA	8.35866183008412	8.84571945141751	9.57466055575034	8.8122343335707	8.46662725251473	9.48294602908491	9.23699474014524	9.52676523024113	9.51716151672558	9.35691580787065	9.05812338771971	8.45222102655262	NA	NA	9.20557279241893	8.03594850053608	9.55317666743696	9.14017835435753	8.34183529107201	NA	9.03588573975816	9.36347331191016	NA	9.42224078608004	NA	NA	8.34526503287312	8.34384848556187
sp|O75150|BRE1B_HUMAN	NA	9.29839779408792	NA	NA	9.40780781659149	9.48076283542899	NA	NA	10.795476356012	11.3921338220612	11.0371290334683	9.98774017407798	9.69798177283939	9.26926332102126	9.95338076387566	NA	NA	NA	9.70098518991497	10.4788119326413	NA	9.79960365874549	NA	9.65546713851293	10.9708067536506	10.7285366944379	NA	NA	9.65734605866952	NA	NA	NA	9.77306133625479	10.2601941401769	NA	9.65305616264098	NA	9.58482426317049	9.33445831308906
sp|O75152|ZC11A_HUMAN	9.96585876665962	NA	11.9163648697882	10.0801874906284	9.26367606895717	11.1758443782321	11.1532006906389	10.9917167768363	10.9159935289579	11.1131377063755	11.6113779379245	10.0863263345317	10.9023058645914	10.787328290949	11.1990669141459	9.22823816920267	9.21314574570173	9.13765712141166	9.72511090098264	9.6891336629764	9.96458994236607	9.63624554141769	9.65826471187791	10.5544645252684	10.8281639974134	11.5699180034731	11.1724632859471	11.3321711911461	10.5476156173613	10.6236527498885	10.8347184115208	10.1639217340969	10.1147259026222	9.18348093782051	9.72247549989832	9.6789838498646	9.30720804287711	10.2210169282991	10.2891421730524
sp|O75223|GGCT_HUMAN	12.9494575641885	12.7926437361226	12.8302150337803	12.6634192921319	12.7020370175252	12.3571840445398	12.0521215924841	11.8117095973614	11.8532759479665	12.6975524449224	11.9481692661066	12.064505917405	12.0683523961879	11.7876788393705	12.0637699109906	12.1256135815863	11.3160221139526	12.3203281254976	11.6336253093974	11.5777670559801	11.6777644958979	11.8341910747731	11.5699363910278	11.8045714837361	11.9459033833011	12.1685321063759	12.004725419756	11.7028734687864	11.6839945576168	12.0114971726	11.8501340090331	12.3108507363058	12.5776870215302	11.1611865730708	11.7917552456745	11.8082073299793	11.7311856265578	11.8299033884517	11.7233033648709
sp|O75306|NDUS2_HUMAN	NA	NA	NA	NA	NA	11.5576938217699	NA	11.2559925643093	NA	NA	NA	NA	NA	NA	NA	NA	NA	NA	NA	NA	NA	NA	NA	NA	NA	NA	12.0312649477079	NA	NA	NA	NA	NA	12.1287333384734	NA	NA	11.0664782593932	NA	NA	11.0383076077974
sp|O75312|ZPR1_HUMAN	10.8971188889856	11.105437809103	11.8577784625215	NA	11.850285159781	12.1889768505847	NA	10.9598458607441	10.8470184264844	11.1771806323591	11.8753692872783	11.3511904177203	11.4196919871159	11.7136156368854	NA	10.8302847540599	10.6807004013056	10.7000510256595	NA	10.5492464617819	NA	10.934488590492	NA	11.0898664435693	10.5667925060348	11.0237684283832	11.5821739866244	10.8894002977568	10.6890724677686	NA	10.8700203625933	10.770762251446	11.2641190601025	11.3079145034756	10.744335035946	NA	10.7594639358118	11.0153713323519	10.3422208497669
sp|O75323|NIPS2_HUMAN	NA	12.6169718016271	11.4130356679987	12.4739002489677	12.0714449112804	11.7118263903828	11.9241596666133	11.9795413799829	NA	12.531136626313	11.8266062924514	12.0394980172681	12.0309075545098	12.2009553481481	12.6476325210938	12.4546429833096	12.3197728976105	12.5327657479742	12.4641557580158	12.6251229614742	12.5551508067643	12.6213428503757	12.5721911284879	12.0811710448831	11.4971528402586	11.6065542371447	12.1686036180708	12.2850623688446	12.3295690835138	12.1368509781426	12.2108844597592	12.2602631676751	12.4799498005402	12.4078169961927	12.4009316690958	12.6046376566587	12.5987827871915	12.6802698127056	12.732431467676
sp|O75340|PDCD6_HUMAN	12.5004237246082	12.0292911494559	12.119049783537	12.2347352768884	12.2121780560405	11.7333212621266	12.1537671426145	12.2222742289037	12.2771581499849	12.0409714743228	12.4505979166899	12.4454167906011	12.5889553666316	12.2520993666229	11.5369300298831	12.7597366024566	11.7142591352709	12.3834379120819	12.3326219339317	12.1911483770354	12.5358502598264	12.6217849224018	11.618149716786	11.6216081715815	12.0626486091305	12.23504056415	12.3195758557513	12.5514446676115	12.4877963679377	12.5291012905295	12.4436343506106	12.1581137546696	12.3526235545398	12.4340400302879	11.2349431383567	12.6480136688268	12.4927137973486	12.3422700347333	12.4578092038662
sp|O75347|TBCA_HUMAN	13.7567490252735	13.9113944158782	13.6613858654772	13.7708187735497	14.1592838284088	13.6902664359878	13.4144247860685	12.9771657563643	13.1243888301117	13.1832179448076	13.0921433494866	13.3833233286648	12.9853687548771	12.9497088733955	12.9987943854994	13.1893584505044	12.6885149618917	13.4241471657394	13.0642620165032	12.8248208672325	12.9596804472935	13.0079467737424	12.8195235910035	13.1968264286254	13.3105300063622	13.2522935115982	13.2887599597445	13.0252662874408	12.9812487391923	13.2780417520338	13.1931841921409	13.2631461003632	13.2763106651555	12.9841403328798	12.9869530643024	12.9412171374927	13.0852874045757	13.2229332750251	13.012441494012
sp|O75348|VATG1_HUMAN	11.5455434777172	11.6673222236412	11.4584072758255	11.1723969631008	11.8866907627142	11.206157402979	11.8032008402172	12.2713947656621	12.2310034880597	13.0445169571945	12.4616717881365	12.497337165154	12.5788717459409	12.5129099648373	12.4880156868993	12.4867635513274	12.1307281893864	11.9180062070112	12.4891270587988	12.2803937699505	12.3166838825987	12.5429956561249	12.1375473843037	12.3364554987346	12.4477993927386	12.367909458014	12.6234909212176	12.3968480165774	12.2920765592605	12.6376615964051	12.5680098679649	12.2844955378623	12.1043859230969	12.21538473416	12.1535590958069	12.4368801499025	12.2034633981834	12.4913373572541	12.3997607297831
sp|O75351|VPS4B_HUMAN	9.6995376181383	10.4767325421344	11.0271051367688	10.6052889898993	10.987748154935	NA	9.47171469929529	11.685651517286	11.8930389545446	11.6695994032949	12.2437454901718	10.9612004164018	11.124943058921	11.5395149342913	11.6670824944699	11.4325719987143	11.005635885504	10.9633967007605	11.0734764197017	11.5870961685877	11.1096704976551	11.7807092807335	11.2865301324819	12.1493566088389	12.2976657400266	12.0785973235792	11.8903259908702	11.9189098206966	11.5646278534839	11.1007822302995	11.9418580627204	10.479681579195	11.7229209091125	11.5346936177392	11.1328773285728	11.4417541978994	10.9659793755236	10.475268294835	11.5284557107137
sp|O75352|MPU1_HUMAN	10.5473391212733	9.98621058397281	11.258162749457	10.20567331796	10.1407535698838	11.9826186574046	11.3119842431667	11.3790141204791	11.4684194350819	12.0414576407986	11.929756592472	11.8286709814039	12.0261810695389	11.9775870226264	11.3426259421655	11.5052521822511	11.3791587349629	11.1140980647399	11.4868854719278	11.4251112681375	11.4323579917902	11.9719180886187	11.3919175461857	11.360986979428	12.1105049999454	11.5585247049474	11.5352522221347	12.0602040392332	11.3874992234341	12.077922907936	12.2887332915711	11.7944801484039	11.9220596818917	12.7241419493794	12.3447577707531	12.8532874815746	11.9796731081115	11.9913533021118	12.16346630488
sp|O75367|H2AY_HUMAN	10.9512431730938	10.8690636944073	12.1660215656768	10.7941062065465	10.9924577873148	12.2232896537945	11.8815288036173	12.9206040691459	12.612869504727	13.2201706342722	12.8412906248316	12.5928806990321	13.0945683531267	12.8974981746726	12.8834337549494	12.8690908737112	12.8283507877986	12.7467688755045	12.995434864906	12.7385466154462	12.7448717292749	13.0704544131004	12.6980477899824	12.6928935906795	12.8619823079005	12.9138996913695	12.830254789389	13.1682902585746	12.7189888542784	12.9057500705389	13.1684024539329	12.6896354974053	12.9985134114167	12.5214272145736	12.6759804558179	12.9320697794214	12.6310945272197	12.9856393400276	12.9215544071487
sp|O75368|SH3L1_HUMAN	12.0907249593702	12.1593466887698	12.250862113295	11.8487702292516	12.2214589297019	12.0321997280616	11.7663421582516	12.5242429329209	12.6480760928141	12.4017036381534	12.6694746411539	12.784750001699	12.3604195937775	12.3473748457141	12.3901994062916	12.5247922468496	11.7913806474988	12.8105060178696	12.2042386592138	12.3203197886017	12.2732678638368	12.3900352871477	12.3559514317038	12.608868295586	12.6492096941683	12.5986499106613	12.7206394338305	12.2858361703128	12.375936700899	12.5734339254219	12.4193960459171	12.5698852737798	12.5773228834315	12.027005315983	12.2204048709806	12.0528708533575	12.4304612141181	12.4855951532418	12.3299319884679
sp|O75369|FLNB_HUMAN	11.2356979065246	11.1761027739375	11.5042798413606	11.337290536961	11.6360773731918	11.8180942595328	11.2294492829043	10.9825604838914	11.5120790542664	11.6558115663772	11.3740523070981	11.1354663663057	11.0751384539627	10.6382056044822	11.1174292503542	10.488939859408	10.3708565899714	10.4461803922989	10.9627626990234	10.1724423847939	10.0385208787048	10.6920346493462	10.5643428173706	11.0437967032978	11.4777560710482	11.2709987997492	11.5662273367362	11.2835431909027	11.199560777811	10.8495177711226	10.7827611722543	10.8301124291049	10.1367919514938	10.2930236688193	9.41791831286371	10.5058612694631	10.1152720588843	10.2102744016616	10.400941502351
sp|O75380|NDUS6_HUMAN	10.4434966623388	10.4952511898796	10.2245992911599	10.2174987958976	9.99053075720177	11.0432636369231	11.4330073440149	NA	9.63484769432155	11.1058929013971	10.7109550557351	NA	10.806553747617	9.79421015155329	9.94783372501384	10.5947404074356	NA	NA	10.1737423739868	9.7597624949927	NA	NA	9.25699384625333	9.97649215641909	9.71133918786446	10.7276721805331	11.0395299425274	10.859717343129	9.31541279068084	10.6261257862169	10.0405636305249	9.51647533355577	9.27188818428629	9.58688647211637	9.52363917454333	9.06425160780854	NA	9.34050246020504	10.3851368942885
sp|O75381|PEX14_HUMAN	10.7154845689948	10.1725860794662	11.1776655877038	10.7733117968593	10.5630957446591	10.4929082691954	11.5746381757775	11.2250764264251	10.9965794190041	10.5007509392873	11.1568015882934	10.899322743281	10.5023566538615	10.480997553349	11.0938335846749	11.0468719969443	11.2120645737959	10.9655303562534	10.7613889432075	10.830424625404	10.9427843518775	10.8910100981546	10.4312407074798	10.9730331034599	10.5356696995663	10.8085346636537	11.2186515008731	10.4911028580644	11.217235686799	11.3715024341426	10.8292255698339	10.8202826537089	9.64863468291902	10.422383806392	10.8839783544293	11.1746068027421	11.4048106661323	11.2230115659821	11.6022209889718
sp|O75390|CISY_HUMAN	10.8799370142798	11.2905367878203	11.1266753376312	10.9415783101724	11.1569037376777	11.2519203867251	11.0426307796509	12.2437128422282	12.3554288342157	12.394455465967	12.5705621963877	12.4159438340364	12.4139014048604	12.3425994540239	12.3972145057984	12.5778051838262	12.3900522273571	12.6250427910903	12.6206007658346	12.666826766585	12.6462614187721	12.95667838497	12.7532117199513	11.9838857044952	12.3918666046406	12.1490917838565	12.2055240613976	12.7231334854025	12.5086887199689	12.5148516632429	12.6510069470444	12.5394553180849	12.9453275644344	12.4626493260934	12.6450493085038	12.8897726811002	12.8158202660931	12.8484351553531	12.6533482483624
sp|O75391|SPAG7_HUMAN	NA	9.96273415225648	9.49828039023457	NA	9.80969316508326	10.3589983436358	NA	10.3166189132231	10.8099838286201	NA	10.1445057464086	9.84440059675921	NA	9.22650904367889	9.62608650003677	NA	NA	NA	9.78933006451803	NA	NA	9.82060545487419	NA	10.5503189109085	10.5343144211157	10.7246350078588	10.8396432437858	9.74515561844261	NA	NA	NA	NA	NA	NA	NA	NA	NA	NA	NA
sp|O75396|SC22B_HUMAN	10.2502583359853	10.5137062352311	11.6255409664456	9.61199315541158	9.95858114420868	11.4706603846696	11.2963687864756	12.3591342975955	12.2247776456792	11.7209251976304	12.6010449629649	12.4580956839677	12.8133607971816	12.5842199208768	12.5429375101303	12.5461836168681	12.5589682153114	12.2143826412892	12.7561937278952	12.4569204415365	12.4920862908565	12.8661430893941	12.3249125310577	12.2266629628221	12.493658872689	12.3174123765345	12.4421797457864	12.7046746508657	12.4766317816643	12.5893373101927	12.9996087673377	12.4128099604952	12.583435152616	12.3329827570551	12.3504815366726	12.8354814818866	12.727744296122	12.7192655959615	12.7127706440732
sp|O75400|PR40A_HUMAN	11.8244760918457	11.7796807978739	11.7990624752625	12.1085183025093	11.8876986652081	11.9635836193103	12.2045429732912	11.1263572050442	11.2808995785543	11.3328070436859	11.45535756173	10.3888995890181	11.131807383105	11.0832455943462	11.2587064566746	10.2315916966999	10.3056458822913	10.0473526741083	10.4992765257075	10.0851264821384	10.1117752313637	10.4278113972277	8.68195655961371	11.6174999692608	11.7820731588559	11.0626786547307	10.8882083581598	10.9219738633476	10.8036602766727	10.5475663554323	11.1370617892853	10.1543563643489	10.5915702973317	10.048972501167	10.5746191351371	10.2758112886938	9.79539729688819	10.2577723878881	10.1506844475787
sp|O75431|MTX2_HUMAN	9.51114111246082	10.289270385573	9.64767645731422	9.54618414903709	9.91172558005589	10.1984845244229	9.6744554940487	10.3282457123061	10.5760602006376	10.2643090872005	11.2421952378493	10.269328522388	11.6971724858449	11.1375244202121	10.8065447145831	11.6167974119695	11.1245778337932	10.9062322623962	11.2945459988894	11.0665186235487	11.0034363520107	11.7466055521148	11.7113050799948	10.3959996285127	11.2854591060728	11.361745648667	10.9878374738982	11.3737728332319	11.0559266004145	11.2361739674345	11.5616148699399	10.9441308586922	11.1869243403065	11.2747753345903	11.0435558572038	11.9492623115804	11.4986024294583	11.7701182080966	11.8835455021182
sp|O75436|VP26A_HUMAN	10.3939602127591	9.9828196109847	11.3040619611495	NA	10.2325839919887	11.7709372338235	10.5904644588992	10.8356298041269	11.1547463054122	11.0959175183975	11.3414615141411	NA	10.511174682358	10.6543036638777	10.2588242058293	10.2016660288174	10.4320838684908	10.6796654818183	10.5486534475557	10.7803000534044	10.3936891243889	10.529089132101	10.3152841471821	NA	10.5482129515198	10.3503405972674	10.7385136095296	10.6837119981575	NA	10.5690871912173	10.5819414982632	NA	11.2805999762096	11.299696283637	10.5207481629068	11.1221115068317	10.064787215831	10.6618267499898	10.439283738277
sp|O75438|NDUB1_HUMAN	10.2273112730108	10.0656017071505	10.2154485575414	9.81783364685164	NA	9.7020855004986	10.1126015495315	10.4113650939638	9.68572430569269	NA	10.8271431521759	NA	10.2436013117946	10.0842477671661	10.4274439505289	9.45604935489427	10.0579175583587	9.86848020608445	9.81884271399232	9.43806287104845	10.0437990231133	10.816043844625	10.3416216564799	NA	10.1741058899786	NA	NA	10.2649233123249	9.48020925508739	9.88929208502539	10.6227380849204	10.0934367564461	10.0518928759297	10.2568336112511	10.096416280378	10.601752566741	10.1580294422108	9.86295758257243	10.3206425058939
sp|O75439|MPPB_HUMAN	11.4270938036072	11.2143032317207	11.2362046680904	11.2073826465316	11.4800015200215	11.4030144272426	11.8656772767078	11.7535914217521	11.7845484302118	12.2857675350233	11.5886934949122	11.4860644478296	11.5194963633431	11.2386957128636	11.4207270855271	11.4070591054565	11.2999714957679	11.3845669863096	11.3671825173682	11.6132433651861	11.5379457558186	11.1052892383741	11.3523568016142	11.5680932706909	11.5482184651599	11.7840657467659	11.8343914462866	11.5275445455616	11.6717212486769	11.3776552854077	11.9145612055948	11.5524316930523	11.1614751646855	11.2442456323355	11.7327755526928	11.4503737046588	11.7650143513504	11.4572645627898	11.6599442493016
sp|O75475|PSIP1_HUMAN	12.0799755415357	11.851679073128	13.6584687836286	11.697893035702	11.5461897861437	13.6722816385447	13.1479974998843	13.3763737194243	13.4035261298762	13.3596018269193	13.7032641434369	13.0636842475853	13.4485701340185	13.4062975476495	13.121699731207	12.9290403346557	12.8126413879239	12.7946801708196	12.9226603868295	12.5016004072531	12.5763074220996	12.9223773185988	12.4212738779148	13.3776967226535	13.6591249444204	13.5777108877871	13.5552800638589	13.5443904340607	13.3158550191713	13.2421942941668	13.5211564689393	12.7762491142119	12.7404199338055	12.4478931461227	12.5001111227145	12.7522727975482	12.5800785701274	12.8459211883229	12.7502762351472
sp|O75477|ERLN1_HUMAN	10.9245790968411	10.5518036939052	12.0516121433988	9.85352268796787	10.1653481055048	12.2073742551835	12.0489805604602	11.2953260218559	11.4462352091219	11.4903326812252	11.4697888481494	11.0063542142005	11.5503320084193	11.3746957674321	11.0975637131005	10.9679456578034	11.1468853431139	10.7683188006511	10.8673180526121	10.8630627570365	10.0814299623756	11.3721267207339	10.9041883283234	11.3167926591372	11.6064750053256	11.558602305925	11.3998082352791	11.5092320867816	10.8363264357834	11.2283598260114	11.6391944577275	10.9327727474372	10.9989632023464	10.8857783332922	10.3323606455321	11.1712548124957	11.2118698299762	11.0589463477341	11.1052275864407
sp|O75487|GPC4_HUMAN	10.7352231427841	10.4917187960457	12.0361506235242	10.5800472392845	11.5090825780014	11.9653057513802	11.3660447839952	11.8831405378301	11.7144836928345	12.0888743607437	11.8585513382398	11.7139039360932	12.2599470881137	12.1890619275183	12.0621234676601	11.8002459230479	12.1465296803585	11.5311287419068	11.9601475518333	11.5246585439011	11.842512294306	12.1253864343149	11.9995950862508	11.7609700726812	12.0443632962498	11.7837993262368	11.4136487949661	12.0540565584474	11.7801684058552	11.9883991983979	12.1821541288391	11.3875457847829	11.3369085617129	11.5377544322718	11.7288605225739	11.4980400675766	11.5132473801194	11.6689656611472	11.663849423635
sp|O75489|NDUS3_HUMAN	11.6097688086868	11.8240456590573	11.3349872543707	11.7738032788094	11.7694649531316	10.7053151804274	11.3867622473396	9.43446295759648	10.934692914201	9.88961340407121	10.8865732084745	10.0799909473253	10.8782983615412	10.4269888493468	10.6664508395171	10.606356298583	10.2813255040281	10.5259456285161	10.6388311327698	9.73347600024897	10.1938369676407	9.98042556510131	9.87059062409719	10.9161648145463	10.8045360681486	10.1057537650193	11.0305777366731	10.7803484672533	10.059393397558	10.5682323178817	10.7748079528834	8.87097617001268	10.1611237160436	9.77991702207957	9.54220087367393	10.0934764989314	9.03387136546657	9.6102799473304	10.3689321280722
sp|O75494|SRS10_HUMAN	NA	13.7555555474235	13.977870641122	14.0902257877345	13.7834276809846	14.1138306280108	13.2538380624817	12.5039795752144	NA	12.3855411296005	13.5288592965069	NA	13.296640160272	13.5663921585472	12.6490468401578	12.5714329723042	12.2845630116385	NA	12.9420038524049	12.2927304991641	11.6523829432533	13.0398356793503	11.9395961421097	13.1056143922999	13.2886066258243	13.4619895076122	13.1690287948932	13.5358918654007	13.2307175930399	NA	13.4492497205023	12.2820259863917	12.6038931493815	12.7116039122075	NA	12.5558260421448	11.9809428853609	12.8332145375705	12.1916111587485
sp|O75506|HSBP1_HUMAN	9.7414897426135	10.6687763421152	10.5775982233716	9.38730214835098	11.2214110086429	10.3686737375363	NA	10.5758742078559	10.7832409213298	9.52025879192846	10.397214178059	10.9955753794598	10.3836148017355	11.3256382600008	9.93436250561595	10.6111598579096	10.7674507384326	11.4952269665722	11.4456395243721	10.7264620637789	10.7981795975838	11.6378425684566	10.9070632603065	11.1008659874417	11.3153425432859	11.2457511415492	10.7906868471305	11.0881076979903	10.8512993898043	10.5599182586447	11.0868559725395	10.9861866544625	12.039537938905	11.3793932277457	10.649860637506	11.3960939796025	10.9870814071473	11.540970422413	10.8500977173084
sp|O75521|ECI2_HUMAN	9.82236269894649	9.78026739230764	9.78123101754883	9.01336177122914	9.87877510451003	8.66051491202642	9.16901402167551	10.7066302132536	9.98692617182927	9.94128039416794	10.2896656272267	10.1204089752495	10.1053716184261	10.5536937341348	10.092419733906	10.977505407935	10.6136291332256	9.84948573263051	10.4118800777896	10.7862495422951	10.3470621805759	11.0172891307093	10.7893185695751	9.33719023672569	10.4252231907025	10.3513283916053	9.97313193340889	10.906918059266	9.95059176857692	10.4717060015175	10.9037668306021	10.5893575451264	10.9397670531623	10.0952395379129	10.6110454186823	11.43384776179	10.8284774299787	11.5055903783206	11.2169814346445
sp|O75525|KHDR3_HUMAN	NA	NA	11.4803902218629	NA	NA	11.406156833389	NA	NA	NA	10.6289129719585	NA	NA	NA	NA	NA	NA	NA	NA	NA	NA	NA	NA	NA	NA	NA	NA	NA	NA	NA	NA	NA	NA	NA	NA	NA	NA	NA	NA	NA
sp|O75531|BAF_HUMAN	12.1359769016113	11.9209702977595	12.4494287143014	12.3675642497482	12.0572163896168	12.6310879705649	11.987356402477	14.3648577111787	13.814681980709	13.4259641246788	14.4215952289524	13.6463491994651	14.1598295560586	14.3491722142948	13.6463990805981	13.4286735913626	14.0126172619523	13.5117760654048	13.9678448959877	13.8308057729626	14.0162026859718	13.5715763523071	14.1221149601633	13.4929192200329	14.3134205688298	14.0321525781303	13.6533030807285	13.9857812428217	13.3989171005836	14.0386557138364	13.8132704212452	13.8629399961648	14.2515274332971	14.5811602935161	14.0335860219251	14.6619496731661	13.9470091975265	14.1112414891113	14.2325712107111
sp|O75533|SF3B1_HUMAN	11.2198349065583	10.8356230130591	11.7928506951676	10.9192694573399	11.023919388914	11.8103953827596	11.7048781092096	11.8220571833591	11.7167940631915	11.980024055373	12.1730066544803	11.5854605048205	11.8470228949674	11.6079049828869	11.8136027901692	11.1791669666487	11.0800074716467	11.2833388140027	11.3328083413262	10.9693263367027	10.9172040413151	11.3235902858814	10.8654930020781	11.9546581778146	12.051657117893	11.8235117690523	11.8371403928212	12.0389099644257	11.6659900607249	11.8786465972733	11.8149910691014	11.3583923790496	11.4374423371952	11.3246034478667	11.1290932450848	11.1269215913395	10.9049982450035	11.3546066296835	11.2722224878571
sp|O75534|CSDE1_HUMAN	12.5915584830071	12.43356965768	12.3664662691977	12.4709869804491	12.5538214126533	12.5187232679946	12.1153636160923	11.5001966741368	11.4091447699639	11.9451880882277	11.7283192714365	11.5245157845357	11.8267973577148	11.5354657328179	11.6918469977475	11.0545325021904	11.2006475047108	11.069046175281	11.5239836532798	11.1872339159808	11.1099802844766	11.4919569027418	11.0863177626806	11.7009057399655	11.8028654851281	11.7548589545886	11.6758569115132	11.8296992709247	11.4534786382048	11.5932501679089	11.6974094504579	11.1029901879206	11.4717700327129	11.3403023613416	11.0908561849553	11.3027520826094	11.4816492491622	11.1362180516265	10.9759459971484
sp|O75569|PRKRA_HUMAN	8.51919616169193	9.36075290718266	9.15482462230623	9.03340734546315	8.5612495439249	9.75402644937787	NA	11.0142251887812	10.5776485038416	10.7831734136748	11.4612815263095	10.827991745706	11.6927500160005	11.0776656138235	10.9396321028095	11.7451095670396	11.4513875074885	11.1668716313077	11.7631344963174	11.5963608955046	11.3108027438411	12.360287339777	11.4582696956006	10.8530032770502	10.9999891951819	11.5465475097232	10.771914634866	12.1672342762866	11.3659606288947	11.1610850341254	11.4842622002329	11.3234822327107	11.7716907111258	11.3309637440409	11.522655043163	11.7523783362248	11.2784177378173	12.1494176094311	11.7147114731434
sp|O75607|NPM3_HUMAN	12.9171953527967	13.7374509353432	13.2514748245669	13.5188298595811	13.70146355204	13.3425757753011	13.4795023803863	11.9158538390101	12.020909490808	12.4157803654208	12.2872686856081	11.4333156530483	11.506657265101	11.7794344285079	11.6079143052515	11.2244845416546	11.0510693968135	11.3680078236812	10.4227498302366	11.0204353338674	10.9048960807168	11.0327304785672	10.7661415478514	12.243617433356	11.786857333418	11.9941782106213	12.5344560984767	11.922233326233	11.6726879531835	11.521790005633	11.8056628618917	10.6476990103356	NA	11.3231227380939	11.1399143273213	10.6001409871804	11.1246845327562	10.9768547845991	11.1635794903938
sp|O75608|LYPA1_HUMAN	11.5053240233113	11.1690030554952	NA	NA	NA	NA	NA	12.9807697712529	12.1959080986794	12.8434367634571	12.625663744067	12.7847115562685	12.2088936922357	12.3373538875246	12.4337413072726	13.1699020903126	12.1349101094912	12.1030009975612	12.2624798479024	11.7176272805608	11.0716256261631	12.2931565652506	12.6854557689872	12.9339320292759	12.9081577220511	12.7393389577158	12.6908445600672	12.6324168943878	12.6650271033469	12.8804953363	12.6043177605322	13.0157126356818	10.831719996948	12.2936792127851	12.6871578042936	12.6012379599539	11.4559188970682	11.0235992261941	12.3355912765647
sp|O75643|U520_HUMAN	9.85299123750129	9.73047051469191	10.2205203014866	9.54728932365773	9.73102530610629	10.2521731823747	9.82030128723402	11.3446162226971	11.2713733731426	11.284250291722	11.8726092532571	11.1363554967456	11.4072672258016	11.2320253793467	11.2696592189616	10.5896426141966	10.7876988416669	10.9745498632069	11.2005563084821	11.100563402431	10.9036942337285	11.4267100788555	10.812676194579	11.1863073183257	11.6642935653038	11.5215106971948	11.4801681268378	11.7241516506147	11.3248643160289	11.2515677255717	11.3812237301301	11.3899652240936	11.2355021244934	11.3875906571381	10.8252157623936	11.4976018181244	11.0650837360924	11.4160397923125	11.0068056568683
sp|O75663|TIPRL_HUMAN	NA	10.0317856254945	8.62879658432088	10.6074476144304	9.21712516892719	NA	9.64744719431017	11.3309333651039	11.4462243328163	11.6224487672965	11.8004939423647	12.2324968902971	10.8155148961254	11.9040387599929	11.6466340064215	11.7137236382985	11.7623105882011	10.7868297618055	11.5512134635514	11.4331787637586	11.8939295436861	11.04597973495	11.1002840432631	11.7148116208455	11.7827827233307	11.0378881359157	11.9436985612704	11.0730574260593	11.5670993609796	11.5627213766399	11.1720375529392	12.2936506908572	11.0434314082288	11.654554730388	10.4535366285138	11.9160004928425	11.2944636594612	10.6817360415276	12.3780304359345
sp|O75688|PPM1B_HUMAN	NA	NA	NA	10.8014966692566	NA	NA	NA	NA	11.5082753337349	11.7997627738213	11.8869608977522	11.4205380642393	11.4891131721112	11.3865612112585	11.3896262142994	11.3686439376366	11.3029671077432	11.1139710413694	11.3263743375609	11.3157148801962	11.3714508933262	11.3495607674485	11.2468467261193	11.4589112816763	11.4565642658141	NA	11.1029184834657	11.4989532785947	11.0615793108583	11.4607062022189	11.1158879776243	11.1532184692407	11.3307598951894	11.0463476447761	NA	11.1235057655703	11.1788695954453	NA	11.4471436334336
sp|O75694|NU155_HUMAN	10.2867554113892	10.4192784858943	10.485691923266	9.79589557444942	10.3815050395093	10.40686393377	9.83098488380397	11.0317724871454	10.9343238164369	10.5224795233062	11.0999848976211	10.6750567949823	11.0151107617863	11.0215650660143	10.4832928521425	10.8202814973505	10.6415221767922	10.0597804237961	10.9044725366678	10.3797874314267	10.7155353977598	11.2594589622787	10.6200307974486	10.5794815844751	11.1668547924795	10.9711101240598	10.9207748769139	10.9645667568573	10.8165336250379	10.8202797643289	11.2620897520072	10.7859510331312	11.2082053544829	10.8891454603714	10.6243214431188	10.9248263682157	10.7172169930491	10.6924137081687	10.9344476994501
sp|O75695|XRP2_HUMAN	10.5363639109066	10.6181250504156	12.1621314669898	10.4948944213949	10.6726254733646	12.2747128379033	10.8224398025401	10.6654834284536	10.7489436764991	10.3741784857387	12.3966088852149	10.9987850260002	12.8394618399756	12.8360393474147	11.0236011686418	11.2071354519375	11.5676881329273	10.9772508952335	13.7520832559472	11.1613142761909	12.7579514133922	14.1453817310716	11.0749267837927	10.676851274401	12.5275026963618	12.5917776390131	10.854591804032	13.8931356316596	11.2447029174697	11.0539470716679	13.0454247902376	10.9518543730404	12.9959684492572	13.0515924630202	11.0486622206919	12.9741781778787	11.1463999535256	13.1289121309833	13.2035494881908
sp|O75717|WDHD1_HUMAN	10.7963291852273	11.1182816203025	10.913384451587	10.5968727710812	11.6512722530865	11.257666114764	10.7581348472663	10.3024227196111	9.95509608447556	11.3239465007962	9.92717583457268	9.36683537939722	8.94822696046478	8.87144644168082	8.67266078242445	NA	NA	8.65807435252691	8.57802363159307	NA	NA	NA	NA	10.1315430888851	10.3535995534253	10.1110845717573	10.1370515889393	9.04943441046946	8.81666453216845	8.30944499601326	9.09936493298057	NA	7.72414234230785	NA	8.23661793286659	NA	NA	NA	NA
sp|O75718|CRTAP_HUMAN	12.8534707383955	12.7989494145612	12.3673775089885	13.2045536580721	12.5302203680134	12.0199963895409	12.1382149270165	12.0889054716022	11.527280079592	11.9025322528244	11.6846787182708	NA	12.33330929254	12.0376030095095	12.0204523854782	11.4252970564793	11.9135152371145	NA	11.805126159381	11.8840919251812	11.9816896881819	12.2267129973403	11.8216420472771	12.2576451787182	12.3982442866243	NA	12.0540913569627	12.7070082688227	12.3233954585198	12.2074228595547	12.5447415668897	11.1264027644685	11.2654076748809	12.1147210644686	12.1061559915304	12.8835567105752	11.9518888526766	11.5304322522923	12.3817393529564
sp|O75746|CMC1_HUMAN	9.39076088545644	9.41060770005378	10.5709797898109	9.36571898824642	9.33478292983567	10.794873305208	10.7707265388021	10.439652882544	10.6036303739566	10.2200873183738	11.004765851441	9.42725404806363	10.9831228148604	10.3324026999894	10.8938144411454	10.33371341855	11.2582131137576	11.0487183355226	10.2941320001305	10.9230554377371	10.4462674708079	11.4642700386148	10.6977997556432	10.5958279052685	10.5432514172263	10.6469655195969	10.9674049743773	10.289677893314	9.48452550791998	10.6753667549081	11.5624880425478	10.2612445013237	10.2958551527476	9.31794067571696	10.0963994665513	11.2992859235188	10.988231671302	11.2030393124227	11.0440308751948
sp|O75781|PALM_HUMAN	9.92631973562237	10.4253819241718	9.6981313381475	9.79130878593353	10.5435312635103	11.0591441039965	10.4576599723436	10.3844015395645	10.9030313262579	10.8337657908565	10.1324024895796	11.3057335145454	11.1135260686249	11.8931961754397	11.670269906221	12.2499261567958	12.0371864630982	12.2600115545879	12.082224743583	12.7207363365796	12.5116154388562	12.4655085120308	12.5235395168432	10.9327128941859	10.6334070477297	11.2767601806005	10.9123601856433	12.0418026178385	12.0229280876241	11.8873643932801	11.4532523835994	12.0029545393222	11.5967949091444	11.9907741016257	12.2915058623598	12.5442046587177	12.4965332477085	12.9755979562337	12.8305197692639
sp|O75821|EIF3G_HUMAN	12.753284414678	12.675038168416	11.1347579473635	11.7060696912914	12.9128117935872	12.8513332145511	12.1575537420113	11.6908202938299	11.7930950823636	12.5803283772624	11.8552751629639	11.7245500055116	11.2935742141062	11.4464006195746	11.575368902075	11.5140130760884	10.7578527091777	11.2704502701386	11.1250349534485	10.8951183700319	11.0092458507648	11.0430816959488	10.8668807980908	11.3575053353964	12.0051033042211	11.858965847698	11.9023525493849	11.4615692179038	11.1181917563297	11.7642897958333	11.7945993728875	11.6660379765077	11.1300824731631	10.8553582154035	10.6997855885419	10.9239005067431	11.6590460400439	10.9717766854817	11.4644782871158
sp|O75822|EIF3J_HUMAN	12.7296075970731	12.5611287657946	12.2841476800318	12.5394600609794	13.1583104537239	13.0215750843543	12.6913043523987	11.6626669235101	11.3699298676469	11.8266767149357	11.3972803443616	10.6496611492837	10.7254838174422	11.6395590187017	11.8500640043985	11.1581919139565	11.5559808345095	11.7315072672217	11.680004601042	10.562733071941	10.2140736242208	11.7627108803598	11.1286101614763	11.1988766196469	11.9630441114906	10.7040231344427	11.7914583983521	12.1410710377037	11.0721061463651	10.7281952962215	11.4758672934455	10.8608135101335	11.3758767964284	10.647769780735	11.4404673905208	12.2762962118709	11.0494407871798	11.6702085625515	11.4715299919453
sp|O75844|FACE1_HUMAN	9.70788534751268	9.14047710612994	8.72283177792809	9.46873498683734	NA	NA	NA	NA	NA	8.4800789799831	NA	NA	NA	NA	NA	NA	NA	NA	NA	NA	NA	10.0231396423479	NA	9.21676231871701	NA	9.22800285119835	9.50173614118096	9.40421777424808	NA	NA	NA	NA	9.52058753831289	9.42311249688266	NA	NA	NA	9.94571411767738	NA
sp|O75874|IDHC_HUMAN	10.8420158099566	11.1048007885249	11.238391789895	10.8871752347301	10.9802064976613	10.9736689935898	10.4925982044007	12.9029036413337	12.8060519133241	12.5422915191092	13.0674644289606	13.3909905836635	13.213602765514	13.1321688062557	13.1037758238496	13.4144992188372	13.1513553126245	13.6846315123946	13.4095965487509	13.2486922612401	13.3245231690735	13.4703499192593	13.1669363249555	12.8370099914579	13.0165403180591	12.8676981446272	12.7397422581776	13.1395782578025	12.9888977331177	13.3018004020144	13.2324088626498	13.3628490997065	13.2679935132674	13.1772317644617	13.1237829145929	13.2416838021974	13.1376540900782	13.3672431968832	13.0398700248274
sp|O75915|PRAF3_HUMAN	9.69111084034283	10.2747917532724	10.7558747179738	10.563927286555	10.2202372072312	9.85049024012423	9.88965381368394	12.0648746648567	11.5594356445485	11.5480367689857	12.5656339096454	12.6636444117111	12.9650900843685	13.0356715184581	12.8045124526489	12.1862213340105	13.1868460129516	13.2385477325632	13.2284432904197	12.995518630956	13.1925753485996	13.9631879348259	13.2538862272962	11.9846961187616	12.375385202396	12.3378176433051	12.2137433176862	12.9043965589366	13.0102587815279	12.787166004846	13.4778461216739	13.1532487398862	12.6522358143768	13.4654768079622	12.907873081463	13.8536438796696	13.3792514655366	13.9027358508414	13.5973476456654
sp|O75934|SPF27_HUMAN	11.1900809113205	12.4681048479159	12.0895260388451	11.5289996555859	11.9921600407446	11.969185424566	11.4021666138593	11.4222326417955	11.9060380158855	11.3288527327854	11.8480928689356	11.1970464312847	11.6588763993836	11.927897606135	11.2731198372834	11.1208315781341	10.1454009485017	11.1603566699335	11.0701147070072	10.7581743130751	10.5403950335819	10.4055401406	10.7028132806303	11.6295408234375	11.848107430284	11.8932619321871	11.7313338951334	11.412440395377	11.4771354877815	11.3228879769624	11.6527638275416	11.1372079739082	10.7489024279733	11.1588888096643	10.1881255417177	11.0676802140907	9.71839683243591	10.4298369940575	10.4618309448929
sp|O75935|DCTN3_HUMAN	11.0067459326976	10.8272571109235	10.6830056861697	10.8980425580358	10.6311867409554	11.097791096193	10.9527169913136	11.8236838487399	11.8316077795366	12.2894331715009	11.7119913055212	12.1671532913051	11.9346201918011	12.0760046214657	12.0895819347748	12.2856229807505	12.1351536773484	12.4432172539397	12.2074098316732	12.2415306755912	12.1762440195166	12.2522522752933	12.0871619548112	11.659987451304	11.6442090982651	11.7441304278523	11.2411399890165	12.2481390754113	11.8907412040018	11.8983046628242	12.1875412807576	12.1171307964067	12.0493779465004	11.4374581616309	12.271729188005	12.2811738513259	12.1726502968403	11.8388846855662	12.1119283109013
sp|O75937|DNJC8_HUMAN	10.6863677825064	10.4269544720178	10.8628178053299	10.411458620211	10.8160867879241	11.8794727066088	11.6963555674979	10.8546532664819	11.6743474061133	11.186759017702	11.1461246340388	10.9142889491158	10.537725061297	10.4511694909615	11.1549430395887	9.48570892666317	10.5898658653243	9.90162078274699	10.9143234864307	10.2069707282637	9.29212976474886	10.6544661268487	9.61368671832468	11.7948488068563	11.6045179902621	11.5230549236109	11.508770517327	10.8867022218554	10.7746962536561	10.7763251566805	10.5797884731582	9.33098670314493	10.3611497117139	9.39408121791342	10.1569081566313	9.26081930529802	9.02636028281238	10.2351095617514	9.34747230906618
sp|O75940|SPF30_HUMAN	12.1782075801875	11.5921647851141	12.6793249379897	11.1298803696681	12.3615039768261	12.7790347834974	12.5603114890542	11.4361109835625	11.5099276930487	11.9821273408073	11.4250262486642	11.3730099826763	11.7617902284007	10.8916161624456	10.139766592963	9.8561729592861	10.5145930050952	10.1983115666692	9.75394285866341	10.458755929482	9.82186121308749	10.2348945485855	9.93304792561936	11.840494113606	11.5982011602619	11.9522570288159	12.1382151144753	10.5703886093933	11.6003978232061	10.6546580924512	10.8423366460732	10.1456478633297	10.8765217035008	9.58918459741882	10.149040015138	10.5092068231984	10.1504825237774	9.52455450854985	9.75194506725963
sp|O75947|ATP5H_HUMAN	13.5550853829122	14.0436256420365	14.078696654208	13.2680572600933	13.7464100344263	14.2710193956866	14.0032742254731	13.0805623258606	13.4038902242401	13.8608490655411	13.487675950905	13.0946784299745	13.6732188027342	13.4654277307202	13.1653597754452	13.4608944668249	13.5268789765095	13.1870807705422	13.4421143074529	13.3879044263326	13.3300924835862	13.7449778661261	13.2011235430317	13.1419697105297	13.4361517581295	13.419355970001	13.263200973807	13.574239274793	12.8516194891987	13.4327850624804	13.8534293447968	12.9863031816209	13.3410753971485	13.0276487779922	13.1686277819978	13.5992551481126	13.5774865962624	13.6395190512991	13.7135738476564
sp|O75955|FLOT1_HUMAN	11.0868757441929	10.8414884181696	11.7718095532679	10.5513276506935	11.1707621538386	12.0454443277603	11.5580988371103	10.7885173362853	10.9275385072676	10.6950079501404	10.9604740807668	10.576293185788	11.6239320490029	11.4139789770516	11.037422549344	11.1933404098056	11.4594246037655	10.8184569647196	11.3689633611298	11.0472409226029	10.8893225273513	11.2285535065897	11.0417112926507	10.451493927513	10.9897763967999	11.260809674519	10.840007940156	11.6651389906209	10.8772428913967	11.3547942360507	11.5235899604497	10.9639309870963	11.1660069438398	11.0214590900573	11.1876082257251	11.3490578931276	11.5674390464901	11.1328759922319	11.5227176690473
sp|O75962|TRIO_HUMAN	10.3239571378729	NA	10.4055157717552	NA	9.73907421839544	10.800919313048	10.3958945808516	NA	9.19568454597373	NA	9.48235216878878	9.83303534945026	10.634257010238	10.7909438084205	9.69497244493829	11.042015432831	10.0645820576587	10.3242763285726	10.7295228355045	10.2117540934499	10.4214457940421	10.8349934181773	10.5550393716886	9.82026108582444	9.08093105972835	NA	9.30546727443304	9.92161090554829	10.6524849083437	9.79612207325621	10.4279261294307	9.99831023254992	10.5331591850519	NA	9.87720256261489	10.4123214613817	9.67999984084718	10.4886891649931	9.89405981524196
sp|O75964|ATP5L_HUMAN	10.8531525636885	11.0501121690924	11.4651804257032	11.2700631609455	11.181202631263	11.6443298057643	11.0237326624619	12.601637842217	10.9785891012522	12.6840097395444	12.2423667874002	12.019301461492	12.5053374004424	12.3234690903495	12.3926916259233	12.8146595945807	12.9011235878225	12.6818652508095	12.6408761783413	12.8905723799653	13.014500677274	13.0759658908081	13.0180307402319	12.1985363947655	12.4769014563315	12.0933391050913	11.8020702831592	12.5987841684323	12.680073044779	12.7134420224267	12.8854723834943	12.9246652128062	12.8202335632277	13.1360477215191	12.8783105471158	13.3356574573905	13.3543733695637	13.3382448125427	13.4985435195529
sp|O75970|MPDZ_HUMAN	10.3541272624444	10.5020557925432	10.5733846667365	10.559095241885	10.8702344839577	10.4513820566642	10.4130189061404	9.99460034957775	9.99209714358949	10.0904492422663	10.6896902542129	9.58278616875958	10.6774229048762	NA	NA	10.3557460430624	NA	NA	10.065177717223	9.52559470577157	NA	NA	NA	11.0569366255018	10.3689997460561	11.0569992954035	9.78590604630082	11.0304658051955	NA	NA	NA	10.2764138299496	NA	NA	9.66197243961327	NA	9.78083863410326	NA	NA
sp|O75976|CBPD_HUMAN	10.0946759171862	9.58599656179089	10.9531747137248	9.52664125163614	9.51513585795099	10.6430854638157	10.3648263259303	9.69212267432091	10.8508858913145	10.8317575649564	11.0475985897068	10.4253118262752	10.3688613618229	10.8575791948759	10.3943659918778	10.5126801344874	9.69789691509166	9.67610874861711	10.0996030984957	9.48890101439809	9.38608499442989	10.4393836201002	9.6804583956622	10.9851832477305	10.8212978303924	10.9927019944534	10.8305084759394	10.6666402270201	10.6430749962302	10.5987170359	10.6011561108542	9.84782889392019	10.1591586440859	9.85220764181696	9.89621544967098	10.5911571980823	9.7876825749587	10.1083258807723	9.68192042765963
sp|O76003|GLRX3_HUMAN	11.6128288130092	11.5387546657897	11.7258889672377	11.5023319419602	11.7652102987231	11.5949038403656	11.0610608819841	12.4373456791596	12.4192143210473	12.4079249946834	12.4924134219546	12.2850804616456	11.9875857578722	11.7247568685872	12.1805609537393	12.0572299448212	11.8362118140368	11.8701438929026	11.8058965317956	11.8124955858948	11.7656438316382	11.5315056526211	11.4597188098686	12.3560296768061	12.4775965097474	12.3666435374401	12.5003983530815	12.0586568985148	11.9497304976518	12.3703846247007	11.9919889369983	12.0649827641137	11.8690994328706	11.5351999284263	11.758302393943	11.7728909648585	11.8798186696658	11.6884660341234	11.8353492440496
sp|O76021|RL1D1_HUMAN	11.4603699713378	11.7858556867405	12.1983434931047	11.6524115588093	11.2529696779705	11.9316202599591	11.8193375884407	11.923578991933	10.8435236148347	12.1092122045656	11.4692707122499	11.1690718074697	11.1227841077954	10.9373939970877	11.441658672151	11.4071062737215	10.8986608847973	11.1136977433142	10.8992594989283	11.0586191651819	11.1749572522817	11.0859603650361	11.2844398454338	11.3803464892369	11.4861653197437	11.0301409257864	11.8748157892791	11.2225572340238	11.0411894498594	11.5450465415557	11.7341790626856	11.3348610706655	10.5808862216933	10.9738740126839	11.3832038069786	11.068299246852	11.3833367577404	10.8695154564084	11.1975961340389
sp|O76071|CIAO1_HUMAN	NA	NA	NA	NA	NA	10.5814127398235	NA	10.6348442429853	11.3715877735431	10.9697260911376	11.415063083314	11.8845047262854	11.3048208354753	11.1544868819018	11.673825022168	10.1969681820398	11.0835890182	11.4155139021084	11.3534336381545	11.4010097342962	11.5178629216792	11.344011506324	11.5083063743205	10.9220182231462	10.9770700632692	11.1177491948628	11.4043542364775	11.3958616751017	11.1733101278815	11.6437602566466	11.462804467183	11.7585628229156	11.550888125148	11.3836129332127	11.1696622461433	11.8830475513826	11.4293732887551	11.8197308220091	10.2162177234774
sp|O76094|SRP72_HUMAN	10.7314031777657	10.7350662243549	10.7032470760992	10.8259528142917	10.5523995197459	10.6643804101038	10.4074196460044	11.6758368926474	11.2789361406818	11.529956840736	11.6578814678856	10.6812619195827	11.2721215721451	11.4145140244959	11.4573774576541	10.6187773465902	11.0481988040175	10.5857496734183	11.1132547208053	10.4806032905972	11.0853723407125	11.0185978041637	11.4064495717456	10.6809828162235	11.2566168826467	11.3902015335555	11.4873108132826	11.6000778281266	11.2561742248134	10.9504923591195	11.2843981083927	11.1420729952896	11.6516666531535	11.1777406144323	11.4022233974334	10.9517778951921	11.3875502203574	11.5284088982128	10.4932894665297
sp|O94760|DDAH1_HUMAN	8.17646431651312	8.11962041876008	8.18127799766627	8.74982497749383	8.99519454190536	8.44932431210372	NA	10.153058189208	10.2039990312908	10.5843365552003	9.98777415895131	11.519507510013	10.8712529626406	10.9083627347063	10.9669024891903	11.9957973949778	11.7108047039734	12.1409244253955	11.9296819583685	12.2148317961218	12.3899489744431	12.3596795506997	12.2574019875854	10.3127880373756	10.5276443673051	10.8329946685433	10.3462375937132	11.001156853366	10.6418900252319	11.4139558242467	10.7801161068918	11.9984269746691	12.1981628115723	12.0963705867478	12.1945407222389	12.43055724639	12.4028196663269	12.6993570565746	12.3419860184882
sp|O94776|MTA2_HUMAN	9.85539755048868	9.72858101034036	10.8916342763126	8.65509964471574	9.80178395679297	11.1838035673172	10.8071954383545	11.3757923564772	11.0760661067787	11.4085913940439	11.1360606800506	10.4776269486357	10.2348239603702	11.0168017363235	10.6906652976968	11.0929613191197	10.6696953969586	10.5090161854967	10.3349323956164	10.2212546355819	9.70448087584196	10.4851434007038	9.83791765979961	10.8795794176694	10.9876643822836	11.4670224016704	11.1587783480153	10.6248544216462	10.5749797466045	10.425178471844	11.0465703923371	9.30150877982888	10.8413818518289	9.38989104339402	10.2399963980521	10.2802847941823	10.4596664136156	9.53182458226206	9.58610875324335
sp|O94811|TPPP_HUMAN	NA	NA	NA	NA	NA	NA	NA	NA	8.7846714126721	NA	NA	10.4348438096992	9.26779642464396	9.44352075792271	10.3154781957848	11.250680024144	10.986452316739	11.280223199899	10.7455584482439	11.7606216221363	11.3950557093692	11.4988749961242	11.494123306287	9.52294264919334	9.21665948379065	9.09586394700542	NA	10.1895342373118	10.0142186002406	10.4707060725708	10.528673627648	11.168626613202	11.2896637985626	10.0195234870369	11.044908588417	11.3577907878981	11.5628181747837	11.6055845461241	11.5639019556497
sp|O94813|SLIT2_HUMAN	11.7529438003327	11.8500640973332	12.2730724069939	11.8714516609658	12.2037440932898	12.2843824807841	12.2065149751498	10.9939273082162	11.4410848225609	12.2640942765676	11.5470130452592	11.354501624	11.4931429323901	11.5175405349913	11.3800835376483	11.431189079401	11.0595624721495	10.2371292284136	11.0350910291249	10.9894503880148	11.5885672865258	11.2854393534359	11.0144665837398	11.7050065549621	11.3407393313432	11.4793718762296	11.7322421066385	11.5821494169983	11.2957958859855	11.3412407260012	11.7655533311556	11.6006073926063	11.3076920002348	10.8987892449458	11.6018980086445	11.3873152816424	11.2958260134201	11.4526482763363	11.5617517750426
sp|O94826|TOM70_HUMAN	12.0211659207983	11.4339841965641	12.4892931241047	11.2725449709417	11.4603377763773	12.9053764816723	12.7758824836751	12.601596649766	12.776982649408	12.8506975148615	12.9434782738319	12.7154193893623	12.972765062769	12.8018210025921	12.5889622828284	12.8346443922924	12.6247887967315	12.4525558662085	12.8864115150446	12.7151948582057	12.5768845254693	13.0510278112807	12.6282386499839	12.7939248674935	12.8499777544784	12.8561271386123	12.8206257619343	13.0005744891335	12.7300798045695	12.8031522209923	12.8679043427808	12.5939345269018	12.6901103101023	12.1590062823143	12.5301596207428	12.7744896704912	12.5643793762472	12.7464116344857	12.8241018268449
sp|O94842|TOX4_HUMAN	NA	NA	10.5541888383891	9.54778865872311	NA	10.8923573995612	10.5582799093163	10.3923369415301	10.7508024175433	11.2830233504822	NA	10.2258808499969	10.3640548275528	NA	9.95330341720325	10.1326185367442	NA	NA	9.79176441574722	9.47406553947659	9.30993825618882	9.45074346679491	NA	10.4793303398242	10.3217399282823	10.4570712953441	10.5769427920225	10.5482020311096	10.3366267342611	10.2358663946954	10.2790970447934	NA	9.73376283464254	NA	9.68167300302334	9.32573087263224	NA	9.53869672747456	NA
sp|O94874|UFL1_HUMAN	9.53915620009254	9.48874066494231	9.96364531150446	9.32819206298772	9.72519065463652	10.3617788705588	9.939900929467	9.43460630109548	9.75436357313594	9.64855172547243	9.81154468922749	9.69519226892749	9.8046924600315	10.2133016245522	10.2479816153843	9.09087361101497	10.1993744376465	8.90499955131718	9.80035974867845	9.5663014378843	9.86907712271712	10.4344419708775	9.87153923808531	9.83825712164452	9.72925649430682	9.98188936698079	9.76713254471083	10.459221168284	10.112571585621	9.1799803990618	9.48086447412139	9.74239169901314	10.3619599110516	9.65544257168471	9.92713841854837	9.97887043207816	9.80981539895885	10.0823752652631	9.69914870174406
sp|O94875|SRBS2_HUMAN	13.5693636021762	13.1386654585708	13.436061957886	12.8593172015615	13.2667037620062	13.7043034658672	13.4968889549443	NA	9.79557965298622	9.67840412854224	9.74637663323603	10.044730716553	11.8549095798255	11.5294605723639	NA	NA	9.94368222854065	10.1047676927361	10.1638099285433	9.65524185176963	NA	10.0100903389238	NA	NA	NA	9.85957177247059	NA	10.9405939979819	10.134054781511	10.2289331417604	10.2661147783922	10.0433923067573	NA	10.3459139661444	10.2345447222354	10.2731981481803	10.116266770135	10.8928421482301	10.1735323189272
sp|O94880|PHF14_HUMAN	11.066989159311	11.1414576616927	11.154934264133	10.8781087797798	10.9474551771169	11.187778246518	11.4459668907452	NA	NA	10.2676706263128	9.5210880679617	NA	NA	NA	10.3146087633347	NA	9.61158255619797	NA	NA	9.08679179744762	NA	NA	NA	9.63615279130846	9.59571613843861	9.22311774011055	9.37588406736664	9.61653577410191	NA	NA	10.508847466604	NA	9.26142918019521	NA	NA	NA	NA	9.13007519007481	NA
sp|O94888|UBXN7_HUMAN	11.4382091218174	11.0826067934991	11.0583807397503	10.4519457569284	11.2345236834859	10.5708717996069	10.8161012705137	11.514894155153	11.7194057908521	11.2480453521034	11.4983042128215	11.0691370490626	10.2707367420986	9.21548026230682	10.8730602835562	10.4064943909724	9.84453506408145	9.87673018053952	9.32537546039249	10.4520098569781	10.5159539784771	9.75319849480396	9.83283217173904	11.6026180549204	11.3326047740002	11.2056081490153	11.2628411981808	10.4086158532068	10.3339304923077	10.145118540667	9.90890711531404	10.2478426388009	9.89754133930657	8.94267414475801	10.0059603778844	10.0664457792112	9.98257888882388	9.22036777304561	9.84831131234738
sp|O94901|SUN1_HUMAN	NA	NA	9.38941679241842	NA	NA	9.4908759975915	10.1840256147096	9.34988638782914	9.92417260292153	9.42358393436565	9.36987617077796	9.32894384705689	9.85443899704535	9.54387387550267	10.675217562274	10.157088839876	10.3333677808046	9.88792648512021	10.2586920545539	9.76515042309719	9.88613579911254	10.5986972287219	10.3870256373113	10.4888176229669	9.94539268139032	10.1915751930122	10.4986751677602	9.53459541197863	10.6885623962072	10.8604213424638	10.7352426738163	10.4443113036155	NA	9.97174670217195	9.89881155338656	10.7385034742323	10.7742578487305	10.6350056401655	10.0096379240706
sp|O94903|PLPHP_HUMAN	12.1154884362781	11.6277170262071	11.5781040627816	12.4418157461066	11.5939352499998	10.9096638523735	11.57457327005	12.0760821836892	12.7070377607881	13.054210513482	12.6601817642772	12.5489958230274	12.0979891806477	12.3760272441284	12.1611404443607	12.1440009676494	11.7786892752678	12.3020836857206	12.2328008338618	10.8990936484805	11.4151640038689	12.2504776210737	10.9679617575667	12.3206733844108	12.5977459520801	12.4069874887172	11.4542955578994	12.1882397142373	12.169444701336	12.255944361984	12.2779602618259	12.279771757471	12.1255973670868	11.94222019647	11.9872119027231	12.0087858202905	12.2920005016821	12.2314776827077	12.3710271528514
sp|O94905|ERLN2_HUMAN	9.69161764547276	10.4273208756293	10.3149452168076	9.79343668682462	9.82338377027766	10.3096476655279	9.6385948884642	10.6540856523809	10.4489519473349	10.1572215548069	10.9460001089932	10.313778129161	11.3902787941213	10.9113436033793	10.8204133315905	10.9629652108224	11.3651046343502	11.3360905109254	11.4940544790873	11.3111481547722	11.6824072019302	11.8206441408077	11.4469774861566	10.227629671986	10.8467451354898	10.7421267943834	10.5403806254085	11.1435744547449	10.7118866404975	10.4992200866423	11.5167505496412	11.023912117453	11.588654502623	11.6424391601529	11.0608052739845	11.9163560278049	11.2303075016169	11.9767005960601	11.7495126219679
sp|O94906|PRP6_HUMAN	9.81531593505179	8.48614795145176	10.3034104882026	NA	9.08315255633224	10.7395302719327	10.3120579667647	10.8573126094556	10.6003546852903	11.4483091273948	11.6927865638196	10.3740088181229	10.8353554981741	10.7978840277412	10.4098217696449	9.4964336167362	9.42623921255734	10.4797592317972	10.6652090389044	9.89327647423369	9.86789610525282	10.9021528185295	9.49417653201709	10.5189570217478	11.3491098782622	11.0761450325138	11.1088081717631	11.2025745000574	10.1540157192755	11.0705702933613	10.5342281876325	10.5744003254254	10.7067069275279	10.5642252056207	9.06139051064955	9.90979567689617	9.77128488763998	10.3901082958751	9.47156852050653
sp|O94925|GLSK_HUMAN	12.5076393086509	12.5007086595227	11.817709059452	12.0053431781101	11.1169697219259	12.2255375718202	12.3586832142919	NA	NA	10.0956774623126	NA	9.10387405277636	NA	NA	NA	9.21211358992183	NA	9.26465009928238	NA	NA	NA	9.07221568148959	9.60770105999627	NA	NA	NA	NA	NA	9.27962053140602	9.14743298298529	9.594030384013	9.98068722952129	9.3722294407392	NA	NA	9.58938383590208	NA	9.43259324381211	9.21285851440192
sp|O94967|WDR47_HUMAN	NA	NA	NA	NA	8.6851730963521	NA	8.92049616426493	10.200245057738	10.539944650671	9.14783667770768	10.3579813021996	11.2624217661492	11.1934905750514	11.3547174229664	11.3663478256028	11.7058072058876	11.7033462741147	11.709161459576	11.4683191523157	11.8050435403275	11.6838268828131	11.5028832738034	11.3479436268695	10.0084956484324	10.2723096681017	10.1281849644532	10.2398360956302	11.2364847640798	11.1453112738259	11.3467123945427	11.3874916082906	11.5393370647493	11.4802620352413	11.4200481836153	11.5768120659194	11.6350697231461	11.6379694694234	11.409317034658	11.840847748411
sp|O94973|AP2A2_HUMAN	9.21155060343769	NA	NA	NA	NA	NA	NA	9.15314372618423	NA	NA	9.54253756468709	9.31664615544048	9.40860668060198	9.94987887039565	10.0176178688227	10.1044963658648	10.0802998632855	10.2344632220927	10.8418439898554	10.0308197825157	10.1582014543443	11.2849555233543	10.8643610658292	9.25617677602844	9.35167482130141	9.76287439535642	NA	9.50840567911194	9.40805863601584	10.1966746156729	11.4229538250332	10.7092752923421	10.5507954396433	10.7905666095562	10.2323358581256	11.2247030535652	10.4361770579355	10.3638291109895	10.9343899696071
sp|O94979|SC31A_HUMAN	9.5222007635111	9.20698596303558	9.39156634972612	9.42003801779365	9.14474734517007	8.946160102678	8.63659026238494	11.3613280941169	11.1092461518235	11.3878908296951	11.1788151256127	10.728302856957	10.7519129976641	10.8612141083724	11.1828510274288	11.3082157202225	11.2750647198105	11.0321621155751	11.2884703459809	11.0722013712655	11.5007849693818	11.5257963983447	11.5892062365476	10.8618059955999	11.3298361470668	10.8446765021041	10.8730915570629	11.3785030806032	11.0575090463206	11.6834173497566	10.8774958870743	11.4786990703805	10.8102262551101	11.2808923996288	11.2822697937273	11.8949938952575	11.6359581881569	11.2684845897418	11.1079844155111
sp|O95104|SFR15_HUMAN	11.7804213163464	12.2708758954524	11.1419536552624	12.6323447734369	12.0181488434737	11.3401752464574	11.9044793309716	10.2262929728972	10.5233914373016	10.607201287109	NA	10.5729857054018	NA	NA	10.1619588198126	10.1865498346199	NA	9.87712122218593	NA	NA	NA	NA	NA	10.7768974354184	10.5888273516435	10.7893846127781	10.7042268111896	10.4075025506108	NA	10.1448209390987	10.8331815747371	9.84978628490592	10.2510918718177	NA	9.83682697653211	NA	NA	NA	NA
sp|O95140|MFN2_HUMAN	NA	NA	NA	NA	NA	NA	11.0306972701533	11.3673304966383	11.2476176655362	11.5298350533046	NA	NA	11.3952507846952	NA	10.9602512662308	11.284709820231	NA	10.8253901566066	NA	11.1309526982426	NA	12.4722367775408	NA	10.7214393280435	11.0277325670368	10.6639332989479	10.8445064326596	11.0187674845435	NA	11.452308295572	NA	11.0873057083645	NA	11.4730566047558	11.0189703048103	NA	NA	10.9681266623965	11.4736950405255
sp|O95159|ZFPL1_HUMAN	11.1406183787599	11.089752551468	NA	NA	NA	NA	NA	11.1089365525416	NA	NA	NA	11.5413645862108	11.562278847073	NA	11.6866733939909	11.697203225603	11.6312339187182	11.3621378386917	11.3983166785519	11.6833595237862	11.7228979750525	11.7337773852647	11.4832233025581	11.6026381250952	11.3000742082045	11.1245204046657	11.600902348225	11.6883948890923	11.7425951241453	11.753723257878	11.6409638733302	11.7283485394101	11.6449790345125	11.0729929859374	11.8468730261171	11.759755066078	12.2312726535869	11.9650647965947	11.8710043833133
sp|O95182|NDUA7_HUMAN	12.6754479809374	13.0429725954666	NA	NA	NA	NA	13.2096677351378	NA	11.6402893498439	NA	11.9218639085258	NA	12.2236995167526	12.0008353331512	11.7151041635152	12.7690035419693	11.4425462149274	NA	NA	NA	NA	NA	NA	NA	11.8743558127299	12.0491964448196	12.2066227991333	12.092097589592	NA	NA	11.8895151492389	NA	11.5817608801218	NA	NA	NA	NA	NA	NA
sp|O95197|RTN3_HUMAN	NA	NA	11.5163305732411	NA	NA	11.8481664482476	11.5933569637038	12.7363916061563	12.4564490144831	12.7355699888772	12.3589717313495	13.185283057661	13.215364135234	13.2214735708351	13.6599376161384	14.1017157196766	13.7552926669353	13.7296298402059	13.8149192783342	14.0745947119099	14.0003724479285	14.3204794113899	14.5141197890948	12.4421426561061	12.7050843476518	12.3957205687976	12.4312527750384	12.813317960297	13.3615992845522	13.389937206257	13.6266849407072	14.4929106407028	14.7132695005248	14.5955262878139	14.6857339152066	15.071986435179	14.9446389603418	14.5644500662885	15.3382676391303
sp|O95202|LETM1_HUMAN	11.6795864909734	11.8184592283449	12.5845433000246	11.736744695297	12.0461446317301	12.7525129731128	12.7280286480381	11.9710463822572	12.0881923906701	12.0990169133597	11.6018521688033	11.8558475897601	12.1202167078172	12.3430343092365	12.4082963510585	12.5392030193468	12.3072819430592	11.8420552745172	12.3331607951072	12.5536562934276	12.1588181374335	12.3697638649424	12.1420785075302	11.9505227973017	11.5968865350728	11.5870902073501	11.6594116528156	12.0641822998865	12.2306828932124	12.4055304554368	12.2081756769636	11.9665152452566	11.5155868360431	11.6053738425027	12.3013724524568	12.5790917994955	12.5305387310858	12.4586210446374	12.7574607194281
sp|O95208|EPN2_HUMAN	11.8537234128645	11.7823587925766	11.3543419936339	NA	12.4017413879059	11.9781530374288	11.9062397416593	NA	NA	NA	NA	NA	NA	NA	NA	10.0513876829788	NA	9.75555176068506	NA	NA	NA	NA	NA	NA	NA	NA	NA	NA	NA	NA	9.65299439937334	NA	NA	NA	NA	9.75067101637664	NA	9.7730844931919	NA
sp|O95218|ZRAB2_HUMAN	11.2828314264674	10.6856550281934	11.5311633939394	11.4675637572588	10.7598159642438	10.7085786896436	10.878974570197	10.9549117929515	11.1083656302888	11.9709014062489	11.6060834438895	10.8063867660656	10.91598490404	10.5179236068515	11.205842219278	11.4137659430318	10.1655950257681	10.2497489729156	10.7760454693467	10.8020954026743	10.2571307466332	11.0386099641042	10.0669252058435	10.601371356172	10.9252204406694	10.7075181302172	11.2633002036652	10.6516608785213	11.3294836065094	11.0789010985962	10.9683942298331	10.9591130151346	10.9016512559255	10.028179009109	10.1622472427529	9.66217053947578	10.4662230551112	10.4614723828979	10.8772049207076
sp|O95219|SNX4_HUMAN	10.1285714432993	10.1401117315938	9.69340505278761	9.85882629128237	NA	NA	NA	9.91616946350091	9.77954478067008	9.78824546375279	NA	10.7139162739653	9.23824719105643	NA	10.5695570541291	10.5247244168957	11.2022709151834	10.5622951732485	9.3044434585927	11.1301415066626	10.9594049650342	11.6003012497706	11.0322633869979	10.1157046489878	10.7171215337141	10.0898781621119	NA	10.0117475005796	10.0709556463218	9.59326170841962	10.8766751282522	10.9131242890092	11.1089292924724	11.1438885504123	10.7779784355195	10.5252804974674	10.6785926416206	11.4300504557984	11.3164599138306
sp|O95232|LC7L3_HUMAN	9.69008471621136	9.99268945538999	10.2127569894227	9.8454783727451	9.8688909702829	9.99348622750106	9.93702819646346	10.058877957496	9.52178922356732	10.3502735455522	9.51644709859239	9.37190868959324	9.27109095663552	9.31047663850366	9.52073857084512	9.16378657078909	9.69367731018311	9.71653448947872	9.02919693692268	8.45431289600031	NA	8.91358462270139	9.39359681360607	8.33284780389334	9.72085034039717	10.1882940050086	10.2451763033038	9.47915552674733	9.3095215448397	9.27091449397621	9.69010304192151	8.07860801248211	7.50823771120924	8.31994906376532	9.3665309158789	NA	8.18224585461703	8.74422883963048	7.07712562217126
sp|O95239|KIF4A_HUMAN	9.98963202429453	9.90218726054112	12.6622697349419	NA	9.60447885628834	12.7108273775739	12.7818959599862	11.5483361673111	11.5332539183582	11.5201122486027	11.4619574531183	10.7898186344794	9.54799271055695	10.0172508618794	9.13435410403126	9.62393072038854	8.19554307794199	9.11676679881914	8.77664081542565	9.83847740583992	8.12463079876369	8.11315191705587	NA	11.2262687910686	11.4460528967718	10.7164551128149	11.3230189078027	10.431247935541	10.7009409641173	9.61471179877665	9.64498194621474	9.85020033638367	NA	9.36865025374292	8.07098349489549	7.90014308303174	9.50368687173245	7.86597557615565	9.17231675636494
sp|O95248|MTMR5_HUMAN	NA	NA	NA	NA	NA	NA	NA	NA	NA	NA	NA	NA	NA	NA	8.90147998486121	10.3593194992581	NA	NA	10.0803150461513	NA	9.98710622017336	9.43902751439249	NA	NA	NA	NA	NA	9.08453961239949	NA	8.64387523304517	NA	NA	NA	NA	NA	9.5408009689244	9.05819696360208	10.1588614191084	9.20624876223902
sp|O95249|GOSR1_HUMAN	NA	NA	12.9053591029809	NA	10.8309865395837	11.8440175696489	11.5053699143412	NA	NA	NA	NA	NA	NA	NA	NA	NA	NA	11.9768249210061	11.6053239173057	12.0925611974837	12.0887121713216	12.4463302996616	NA	NA	11.5879936081728	NA	NA	NA	11.3639222187428	NA	NA	11.9524842350195	11.2987404211338	NA	NA	11.6884183419489	NA	NA	NA
sp|O95251|KAT7_HUMAN	10.9362923981369	10.8453470969022	11.2723728794467	11.1290007729698	11.1495761244645	11.2662962851168	11.3513990713796	10.2941476403375	10.5049756116464	11.6288252213067	10.5784716716464	10.3080638024516	10.5668743661556	10.161747844331	10.4000402307441	10.09330405076	9.91652050598375	9.92821801512044	9.8191338687696	9.48470957424263	9.6966360557356	10.1084979630127	9.61061315804956	10.3647549553622	10.2001498568135	10.4753929476698	10.6626764888372	10.4167086494555	10.3402865117317	10.3930966340519	10.728332666785	9.79332338136133	9.7897851424953	9.55314153212589	9.34281216163845	9.48257049937463	NA	9.61832323785199	9.62140953675032
sp|O95292|VAPB_HUMAN	12.1656211033066	12.4357905310572	13.447330622581	12.0667233192954	12.0201142150195	13.7507172803612	14.2560902819061	12.4534898181266	12.5404984210738	12.4470956690113	12.5482269280843	12.0087384190548	12.5212410334431	12.1527873964078	12.5939834227315	12.617141469496	12.5186022174825	11.6724801811452	12.1527948399612	12.6344792184128	12.5030993849651	12.6224406570131	12.5160325922796	12.6272427665011	12.3810306257728	12.5225105207792	12.5836261392837	12.5747556563214	12.2639199158494	12.065532218108	12.3712093349897	11.7189088386432	11.8160519698427	11.6584211713402	12.6257764513365	11.5957867585914	12.6660698790558	12.2333361247176	12.000668051782
sp|O95295|SNAPN_HUMAN	NA	10.9272288832728	10.7536680112084	NA	NA	10.9962375890238	NA	NA	NA	NA	10.781247506129	NA	NA	11.4123651182657	NA	11.1860817078366	NA	NA	NA	NA	NA	NA	NA	10.6937216844784	11.253356303339	NA	11.1940795204871	NA	NA	11.0883917695773	NA	11.2184451276426	NA	NA	NA	11.3726018893025	11.4305155717184	NA	11.2802496575563
sp|O95299|NDUAA_HUMAN	10.4892325636006	10.7269226040605	10.8314261619928	11.0795931409183	10.4926951225542	10.9986082609135	10.6591395279723	10.6769536888901	10.2562587288264	11.0789202226977	11.5355455532843	10.9804530338949	11.6544818808648	11.50649638151	11.3357162204684	11.0475030810403	11.0292415246733	11.0471699170591	11.3627679109098	9.603072271409	10.9823207836732	11.0568966989034	11.0367477437671	11.0043450835808	11.3484268839962	11.0833410606778	11.2508914465673	11.320213195176	11.2325486797906	11.0229922619684	11.6057087759642	10.9904869074513	11.6678640454369	11.1392218173696	10.5657089661994	10.8558604442565	10.1287141972343	10.9905895639946	11.3142208881229
sp|O95319|CELF2_HUMAN	11.9373922684658	12.3690272974671	11.4359105172507	12.2036173154356	12.0006947774536	11.6981803649615	11.2985151017117	11.7441894279594	10.7012155297727	10.2373796042419	12.0558030786379	11.6592502269851	11.9738984972973	11.89045684059	11.6885537700609	12.0986772932214	11.4983277614599	11.8172489104335	11.5980091383768	11.9465531695409	12.2447398703789	12.2344534530406	11.6867393361212	11.6894461254186	11.5597375966459	11.4598442088267	11.9445014447071	11.9009446620076	11.994939546237	11.593417404993	12.2595571408782	10.5374679812951	12.0516410020179	11.6462304403996	11.3387064749967	12.2391628711089	11.6094742547448	12.0956394489789	11.8521752364127
sp|O95336|6PGL_HUMAN	9.37810634712773	10.7804772398795	10.0877193631095	10.5963440911627	10.7900592611338	9.99536691765011	9.68768631225962	10.977317968369	10.8988419739048	10.9066442005253	11.789719283057	12.2791341801962	11.7277254795005	11.6448990401081	11.9145502370471	12.3437969596632	11.5886942167456	12.4779657288039	12.0909523411725	12.1486981396562	12.0140000618832	12.4655445182019	11.9353379225643	11.8700014121381	11.902408324941	11.9425539553302	11.5701318223528	12.0130996843169	12.1022717654068	12.0269653300471	11.5629734539073	12.3305466173112	12.6059469563569	12.4404396078524	12.2080539743055	12.2292578794944	12.1377203827084	12.6225494150088	12.2889248564581
sp|O95347|SMC2_HUMAN	10.8111387192036	10.6759856249233	11.0119179015681	10.7172703109517	11.1866717069111	11.1890564652771	10.627272824579	11.2958909544247	11.5265640218875	11.9720717539798	11.776043374029	10.6921425545708	10.8243934538932	10.7986575899971	10.9768827460059	10.6116461662166	9.7423129652127	9.65978389415974	10.5662217209189	9.7579080367062	9.65037280117044	10.442931400523	9.40285873218354	11.3350022047293	11.1448469777039	11.5103149228946	11.5550541636782	11.0037421006311	10.090618304887	10.6315971630014	10.8049649998166	9.87886341877391	10.1668243280216	9.58927800463132	9.84329501500341	9.94564112655521	9.08422316185767	10.0484659490056	9.72092257149725
sp|O95372|LYPA2_HUMAN	NA	NA	10.1185345746686	NA	NA	NA	9.89089956317626	10.3821253098096	10.4488051753601	10.8266691554278	11.0346699340996	10.418844088739	NA	9.88659783697379	10.3695859626627	10.2356160874835	10.4241920922357	12.0909397175941	10.0283007495112	10.4811830288578	10.5462066342252	12.1419456206679	9.91500290936215	10.1431332455941	10.2504109970461	10.7817299724448	10.2443966742213	10.0388872504411	10.1073947224965	10.104645652384	10.2010480067968	12.448471074579	9.9230552274126	9.91897965082723	10.3728333955073	11.3637252760138	10.3095649696219	12.6002635467946	NA
sp|O95373|IPO7_HUMAN	8.31372629583867	9.35159752065099	8.1462618968502	7.59515731652163	8.09541142898113	8.75966586325973	8.40534730644552	10.8207140476378	10.3346648798131	10.2274848326814	10.9525772296059	10.0636846182164	9.84858592370929	10.1651461154811	10.0147132396927	10.257204680819	10.1524221824385	9.85420712108631	10.5789713872884	10.0097679043662	10.4008570109009	10.8852595549248	10.1149571451262	10.2008143495074	10.6854926459309	10.9611578325025	9.85075838863538	10.7091973868479	10.2887842368005	9.91565105651246	11.1390859326344	10.760355163858	10.8896434844181	11.1984448391149	10.846828212192	10.9521255756383	10.180750010376	11.1354767129955	10.8711103929473
sp|O95394|AGM1_HUMAN	10.2504808278317	10.626150473284	NA	NA	9.66910132470952	9.73753415995786	9.99336871865183	11.0573251488606	10.7118917046107	10.6587704485674	11.152160616634	11.5194498297325	11.4590548593606	10.3387005914209	11.4134950623289	11.4674939288937	11.5088784865914	11.5511669750323	11.2347474476024	12.4253642456726	12.3947719023876	12.2025420359843	12.286431587241	11.4604114497275	11.6380876670115	10.8079920166125	10.902296460996	11.4115068747377	11.0637050807396	11.4904764821512	11.9974126022127	11.8289209011525	11.7923437046543	11.5320691968308	12.1917650201605	11.9551457035626	12.3345301609521	12.3433285797475	11.7519417132071
sp|O95400|CD2B2_HUMAN	12.5824627793201	12.5064381331374	12.2890761303253	12.5033437312745	11.6833921565373	11.7651962412734	11.6035694723019	10.6890570523429	11.6384754932406	11.8253141266046	9.97697549505228	10.6389135746249	10.4533500499365	10.426755984937	11.17954238024	9.85985900581327	9.50210660267064	10.6840784648127	9.56139502986384	10.5297934891256	10.3438740664193	9.77953301036066	9.49205932929741	11.0147279143261	10.70056964239	9.93708430411621	11.2196678370612	9.78020846583108	9.66010959397688	10.3551008666053	10.2730322357053	9.66103599389922	9.70381037392549	10.1592567134711	9.5019200766645	9.21555506595191	10.0830768847358	9.47337085180243	9.53343798082151
sp|O95433|AHSA1_HUMAN	10.7388768549813	11.0262021786727	11.0107123621926	10.3540712442737	11.0113721274789	10.5693322526245	10.2410301215302	10.9725661638797	11.7443464997415	11.4850127464099	12.21681181245	11.7613836128176	11.6379973214688	11.3629463673579	11.97256372822	11.985174224093	11.2779775621721	11.9020541425566	11.6231979900806	11.8002928690252	12.4240680593993	11.8443059789472	11.9633669470523	11.6024020544566	11.45327538989	10.9051732263831	11.5851811812099	11.6111918013606	11.3692557039435	11.9388054873123	11.4559171548579	11.9393902988812	12.2171611808173	11.6199596302022	12.1416686185652	12.2972013311873	12.2353982020485	12.0215922116647	12.113577363822
sp|O95470|SGPL1_HUMAN	9.79095638408889	NA	9.58224540829263	9.57121771840382	NA	9.59566343262079	10.4234285052571	10.7644665777642	10.307133775331	10.8315545731265	10.3185364992195	10.4072279127501	10.4040513440835	10.8495373720573	9.99645322422819	10.9270536052432	10.4675534657894	9.4266988417696	10.9742111497574	10.0444172377691	10.734282790862	11.2801262673261	10.0224987361768	10.5002758068292	10.507469629125	10.3346412387162	10.5257964261076	10.8119001566435	10.6188543435026	10.0749016362073	9.58890812580011	10.0723685709123	10.5289944655939	10.8441045149233	10.8269366270459	11.1658143364061	10.97719471932	11.2233763828593	11.1510381261932
sp|O95487|SC24B_HUMAN	8.95307538569195	9.88037782483931	9.78356893633091	10.0349480081498	8.84965264726826	8.35053837123099	8.70365579008588	9.4922591629903	10.036614999408	9.57847638626452	9.17166530846061	9.85102482736714	8.85277682537547	9.22325614217362	10.0693523405147	10.3323845355849	9.81519791743033	9.86836956238216	9.78543962216312	10.2196295354697	10.0397504368554	10.3513736685715	10.101582258104	10.002145707576	9.7262208190037	9.76741032164692	9.7117772338338	10.1489929597127	9.6490846259888	9.84902072576461	9.93851963353349	10.0829294449879	9.05268393995911	9.49429826154122	10.3899271191362	10.5370510440295	9.73942477429091	9.59561498029905	10.1582360806091
sp|O95490|AGRL2_HUMAN	10.9933910516356	10.7283642912839	11.1929256967533	10.8414077275439	10.8935247124545	10.5471314612717	11.1724552308479	10.4384557109518	10.2226897349279	10.6212727720433	10.2167896468881	10.5550561858186	11.1082282336039	10.8891775056882	11.0129532784802	11.2542487090576	10.8150206126578	10.8262703533753	10.9360032689868	10.9667136385523	10.7658645448855	10.9206497407234	11.006260659107	10.1258447822396	10.064720075269	10.2288984370395	10.4739543933096	11.0609506436737	11.0421552983023	11.0985597774491	10.7030418623046	10.4593487368099	10.4717476325692	10.1057007672613	10.9236698010017	11.0944467125058	10.5568957599634	10.6618281662432	10.9803731297694
sp|O95571|ETHE1_HUMAN	10.9923817294044	10.7067592109983	9.91284976623365	10.7821316963907	NA	NA	NA	NA	10.6095954909645	NA	10.7707174448652	10.1986882193607	10.3305561302309	10.2037249118595	NA	NA	NA	NA	10.0439806334948	NA	NA	9.82229625515526	10.0629012301398	10.6873784118055	10.6767053555331	NA	10.7915149197793	10.3907974346856	10.4352666286649	10.2975990110779	NA	10.0676129343937	10.2154924870823	9.53878978851267	NA	9.82743128377378	NA	9.88094114560444	NA
sp|O95573|ACSL3_HUMAN	10.7803344603775	9.32025577826367	11.8187872340564	NA	10.2249241860565	12.2406162877773	11.8794955931201	11.4445963574163	11.1238459371473	11.5388987609797	11.4604713630952	10.1728252469153	10.8884985203687	11.0887089960936	10.5753984168736	11.3008571242076	10.9959754143748	9.67886189130691	10.9847790349974	10.0830246304706	10.0703138059436	10.3744158315568	9.61790016456076	11.1317591077948	11.1357610600178	11.0656636670934	11.3528245549886	11.1953420318117	11.1559589342159	10.7996487543733	11.3232186721265	11.1018211524497	10.4506949253961	10.3060343845568	10.748346401039	10.6363860875864	10.6307302024683	10.7710543613135	10.6263433670411
sp|O95671|ASML_HUMAN	NA	NA	NA	NA	NA	NA	NA	10.0816037753285	9.76288200293118	9.11989675505667	11.1736388870788	10.156016766836	10.5023229516833	10.5406674726487	10.3012553975956	NA	9.2114154150433	10.5888545611669	10.3016533011626	9.05119328138723	9.32867273160743	11.3287805678547	9.20640416495312	10.4900174822966	10.8486057887648	10.8971121636232	9.77827984272249	10.8432813568101	NA	10.0820810618414	10.5271314960985	8.99694719012371	10.4344465626161	10.0668126937535	9.06673466626526	9.97621342185708	NA	11.1370305105295	9.73915313823432
sp|O95674|CDS2_HUMAN	NA	NA	10.0444343063263	NA	NA	9.66913941896193	NA	11.2306690316191	10.0823013969854	11.5444338084426	10.0985630744876	10.9643922909139	11.5923174873964	11.0180295202596	11.1566121148496	11.8562475177214	12.092949649283	12.0350512227663	11.6121441301879	11.8186023319967	12.0750135861051	11.8652295357712	12.2227271081894	NA	11.0170291847289	10.3266958062843	10.3673219304018	11.0688591814654	10.8412795697288	10.8948026637804	12.1536053469103	11.7806949965412	11.260877741801	12.1221794796451	12.1539497268705	12.5712725537573	12.4780991033701	12.3837708227021	12.7983725121317
sp|O95696|BRD1_HUMAN	11.2110276020883	11.0998982638258	11.680772524679	11.6931171478927	NA	11.1863456241364	11.4577602920712	11.7890860621836	11.8574126707887	11.2226835114754	12.1154070826703	11.6698883592862	12.1240611921148	11.8920856013521	11.4936926202692	11.2280409730237	11.4893258743354	NA	11.7371850251472	11.3720001105715	NA	11.7483265451197	11.1500019411385	11.6483789941584	12.2949736416668	12.3216954060359	12.0597096239827	12.1101766070094	12.1439460227904	11.7832685738321	12.39245439816	11.6399992400607	11.5645522813736	11.7372206996901	11.2302506815514	11.173767311853	11.0846805168079	11.4476275554804	11.3389120565408
sp|O95716|RAB3D_HUMAN	NA	NA	NA	NA	NA	NA	NA	NA	NA	12.263641643526	NA	NA	10.524474990161	10.9993207151314	NA	NA	10.636325066749	NA	11.3145947908539	11.8424148941897	11.3988798380867	NA	10.4868619700217	NA	10.5634712888785	11.2162734785355	NA	10.6047129260444	NA	NA	10.7537862071027	10.9632028336514	10.874667939133	10.9082903106455	11.09283232203	10.8830170149853	11.0966699270229	11.2083612710515	11.0106303754908
sp|O95721|SNP29_HUMAN	12.0229279940093	12.3898222321561	12.2037609687446	11.3659426721535	12.6044945962776	11.1663848205409	11.9820798197024	NA	10.8750237938841	NA	10.9286838025115	10.8527992076472	NA	11.6335620458771	11.7515191405944	11.7030504573058	10.7136346125716	NA	11.2511311470296	NA	11.6261245119392	NA	10.8457849877499	11.1740393588881	NA	NA	10.9215385892199	11.2492648857791	NA	NA	11.6617401943122	11.6800990485835	10.9545395486849	10.7643449120213	10.980524027223	11.6810541882787	11.6609464898436	11.1624494930671	NA
sp|O95747|OXSR1_HUMAN	11.1796156867062	10.6464933569175	10.4875860590231	10.7871034285559	9.18722389948327	9.38613138927258	10.2948695744163	11.6816905135338	10.899896839795	10.6552780657763	10.1644708860431	10.8753630290862	9.77520593428985	9.78749423158506	10.9360364873057	10.264228685002	11.0582674331944	9.85495622328405	10.0376765174686	10.3570680655011	10.6429389838371	10.4466163348009	10.8943411917771	11.2431302988026	9.93185406831706	10.7628469497416	10.1652434951868	9.81560679267807	9.23057129206035	10.3418612563475	10.1781084670399	10.681281717865	10.1911544546946	9.34657776379816	10.7162549421456	9.64427964844039	9.95179386340119	10.0354734734371	9.59323010032036
sp|O95749|GGPPS_HUMAN	9.6220837773656	9.89281916223163	NA	9.67298080717751	9.29847569021823	NA	NA	10.066182506123	10.5797900029456	10.6333787253961	10.516579413791	10.5385248464889	10.2535009123655	NA	10.5045698825767	10.5862390873205	10.4189562213268	10.5628185077501	10.5537983978993	10.5489762482642	10.6353523954936	10.8169755710756	10.4920989002409	10.292424726181	10.2751738432094	10.0907767330431	10.3710486839924	NA	NA	10.3725873855405	10.5808566430203	10.5167692044284	10.7765768768608	9.86201055044214	10.079367433657	10.3418879784581	10.4074116673617	10.5019525667074	10.2800723078634
sp|O95757|HS74L_HUMAN	9.62376051754618	NA	8.91076907638528	8.5356343994622	8.65504696282231	8.77048182108024	8.87580909449548	9.20831083182882	8.57793601230008	8.20799313335916	9.44698616850939	10.3682205521983	9.78282455729813	9.2522311652434	11.0389213512858	9.69198487351737	10.7374733007316	11.101160351727	10.6320193972622	11.1833708702526	10.7684346627907	10.5366081761225	11.1342716937968	9.09060077916633	10.5143349367234	10.3012618935508	8.43594557903381	10.6959272406913	10.2244821297666	9.44365918228768	10.6637158399982	10.624116645945	11.0056806285683	10.0754626695586	9.85075635164005	11.3298509083893	11.1316457542996	11.9304418213643	11.2018652059947
sp|O95777|LSM8_HUMAN	13.7550611111827	13.4153885491317	13.3742605429746	13.3978569977078	13.1329925882543	13.1796411205967	12.9937715190793	13.1807944337738	13.4495958256299	13.2522195494873	13.1910125106211	12.3814396625167	12.647686630737	13.1454411917888	12.8725538144205	12.2771470725497	11.3692821625424	11.8506044693887	12.1724358362222	11.0467955558255	11.5667100579249	12.0854916305905	11.4223695420597	13.323192594627	13.1985378180189	13.3580457713243	13.0009525533448	12.6175472731596	12.4132444659959	12.5244023589337	12.3028529535367	11.6984498527585	11.920827587306	11.8889584256506	11.5934964632868	11.1996190270712	11.7632925448358	11.8435015613849	NA
sp|O95782|AP2A1_HUMAN	10.6445683551549	10.3290290124212	10.6348748311184	10.1716064394781	9.47295520920051	10.8734551145901	10.8644884577301	10.313148039663	10.8755254843066	10.9122478216587	11.261586384605	11.2753255276381	11.1131867715237	11.0397590653735	11.1641037256607	11.7766969475372	10.9880628075628	10.4327017942455	11.2006830880001	11.632147185548	11.5921005353152	11.851035035751	11.5390474322512	10.6322768107894	10.7416463429127	10.9651197215988	10.8748985461496	11.26823748759	11.1830657697545	11.4095071688636	11.712173436129	11.2271589378823	11.8999050846672	11.0381360251581	11.2933974885624	11.5144825070626	11.7353522910654	11.9535306589842	11.8795738447339
sp|O95785|WIZ_HUMAN	NA	11.4538557210698	12.5071508421052	11.8012453987958	NA	12.587020394414	11.2464052091097	12.0796496061704	11.7228796980843	11.9595668211021	12.0625723148986	11.3129910494125	11.7575996972287	11.6215768996684	11.5962742736782	11.2929685701217	NA	NA	11.0500630850411	NA	NA	10.6299051941368	NA	12.0348195795848	11.7547717816905	11.7523033150215	11.8123347577219	11.7312778735671	11.4589391803996	11.5691911936699	11.7683403074008	NA	11.1569817566328	NA	NA	NA	11.1205843322713	11.0421293490549	11.0094703089209
sp|O95793|STAU1_HUMAN	12.2421131830883	11.6618741855064	13.2741307383317	11.8602692020548	11.6269157336177	13.3147260427328	12.6687425610963	11.699370232805	12.1552597837787	11.516836771459	11.8672661672895	11.8800198264463	12.4489828336094	11.9252477579296	11.9896724392164	11.7384996963595	11.9115885805099	11.3449210143469	11.7163660443159	11.6914067394373	11.0844778124695	11.5431656620453	11.7356973549966	11.4681192876792	12.1873716087506	11.8460874206205	11.9475327480751	11.9334398324057	11.9192707561263	11.9248883786353	12.1049285255939	11.7842249837367	11.1836828781443	11.217575769757	11.7544650855088	11.6379669221185	11.5340087636552	11.5495446437341	11.9406072459009
sp|O95817|BAG3_HUMAN	11.1071108122661	11.8137784828605	NA	NA	11.7183131391084	NA	11.6213258732053	NA	NA	NA	NA	NA	NA	NA	NA	NA	NA	NA	NA	NA	NA	NA	NA	NA	NA	NA	NA	NA	NA	NA	NA	NA	NA	NA	NA	NA	NA	NA	NA
sp|O95819|M4K4_HUMAN	NA	NA	7.95620268192286	8.26234092242926	7.46119739070278	9.16308937350096	9.54611119063454	10.0047921130443	10.0049011673328	10.8791165676752	9.0274850424325	9.29788081236179	9.81210407445519	8.92239463613659	10.5750331928887	11.104154813074	9.34764621913573	7.28977276621545	9.52723033032121	9.12942824874832	9.28813044602988	8.56051268742199	8.66803870808265	10.2118166296251	9.23414851937754	8.61465423434273	9.35454886529278	9.76925228546242	9.30242431053454	10.5911502897992	10.3096017255828	8.03869871428561	9.28086186416372	7.14092321850662	8.99723360056889	8.25222959408151	9.50474687533485	9.38720623402489	8.43550716821332
sp|O95825|QORL1_HUMAN	NA	NA	NA	12.3212884955819	NA	NA	NA	10.8918844123268	NA	NA	10.4596424603807	10.7230996572165	10.7787835453203	9.89784270050068	10.8805218852633	10.684937756431	NA	NA	10.4488613532914	11.095450638882	NA	10.741290339676	NA	NA	10.1502913180985	NA	10.4974452034308	NA	10.253820457564	10.7388923547671	10.3473231875692	NA	NA	NA	NA	10.5527207932462	11.1643742988217	10.736495377731	10.5767464011713
sp|O95831|AIFM1_HUMAN	11.6805576379277	11.7241340341738	11.7512051340351	11.5926671318257	11.3773356764168	12.1527154975067	11.6084326334072	11.8181361358176	11.4914033028097	11.0479384598251	11.5583521525014	11.507951380987	11.3679487464215	11.0922651481208	11.053361418885	10.2489548748445	10.8523390215936	11.202811616721	11.3710463734329	11.2689877709831	11.341181086004	11.3433173701242	11.1954177951089	11.6507382010044	11.4655624464682	11.7390558705119	11.7334043121382	11.1889161945408	11.2094840562166	11.6241367099027	11.6681524822735	11.3273486934656	11.1320601122181	10.6034511326938	11.2793017491672	11.4332533820884	10.8433715924582	11.346759368316	11.4206788717179
sp|O95864|FADS2_HUMAN	10.2978411519613	NA	11.439908061886	NA	NA	11.2129768187395	11.5063123453954	11.5560600593672	11.0210550992706	11.8975579519332	11.7735673124093	11.0000628604865	11.612277097416	11.3477584423109	11.0375270538719	11.8079791988842	11.8940380960813	11.5891494862351	11.5281755183978	11.1090256861101	11.0937500415962	11.756353093646	11.1045700851313	11.655741703961	11.4948322579546	11.4503936941019	11.6587289482261	11.1085832282364	11.9212532045279	11.772176035596	11.9668392573549	11.4079681679738	11.9781134483944	11.5144009926469	11.5904411190687	11.730391756658	11.7025189177353	11.6874565344334	11.7427775365441
sp|O95865|DDAH2_HUMAN	11.3236446500762	11.5780557399804	11.2457443479806	11.4487521158944	11.5085954514798	11.249513827215	11.1019227022714	12.4651820282414	12.5160503737149	12.6153933336996	12.5320350266573	12.9946255206627	12.6962082751442	12.7676500559869	12.8334136951081	13.1379299827307	12.6782871166653	13.1477444630438	12.8666386084145	12.915741365288	12.8662708341777	12.9375070185485	12.775850352455	12.6233253907865	12.8111636011914	12.7353706526377	12.8358318364869	12.754916452579	12.7112056807215	12.9141720408309	12.8097682594593	12.9570815565822	13.0211126654138	12.6264831277612	12.8341588000095	12.775694656332	12.8855272897204	13.0802299194114	12.8402786937065
sp|O95870|ABHGA_HUMAN	NA	NA	11.1380761687037	NA	NA	NA	10.8074132560832	10.6011142380831	10.5494976083805	10.9637794610042	10.6668189826215	10.2944864023564	10.3375005441402	11.1950807475333	11.2563192398227	11.2935367792279	10.6247722551951	NA	10.5480302420719	10.6156021979778	12.7171759418477	10.7199747498716	12.929100943496	10.4528375616383	10.4712491328623	11.5416014900015	NA	10.6829497808206	10.6931137472842	10.9046606193219	10.8867533363471	10.6468210805561	10.3942665725458	10.265112304246	10.9368857515995	10.4897005568085	10.5835321723604	10.5031672109942	10.3411622697304
sp|O95881|TXD12_HUMAN	10.8325302765308	11.5179084970932	10.5709401108426	10.9212091785508	11.5650651597512	11.8145059646324	11.4103215899185	11.6129310790391	11.740998524721	10.9609742751231	11.9006663652452	10.8840110034575	11.7912691085752	11.5403305901182	11.3478510445317	10.4403133633942	11.4804908323176	11.3820912249335	11.5191312913361	10.90108823343	9.86484512872284	11.8914135103052	11.2964950448331	11.679246652339	12.09119156504	11.7081711338844	11.7837709421751	11.67858508351	11.51256559937	10.1281748541771	11.9328891608408	11.0801630334017	10.6157968754723	11.4652309255426	11.3850796782743	11.8018043538447	11.7301060351382	11.8593136206932	11.2798236307048
sp|O95926|SYF2_HUMAN	9.85977794379991	9.81973089218647	9.57898585325223	9.39027448367314	9.36668719168103	10.3691062771751	9.82996594793097	9.23318537141933	9.08207940290039	NA	9.3300598271016	NA	NA	9.23919567114072	9.76733313126225	8.99135623804631	8.95148198310964	NA	NA	9.05794096422296	8.50496866837545	NA	NA	10.4701103580969	9.21728844571297	9.62909761746902	9.65312016692595	10.0092020046499	NA	10.2689602546727	9.39920915198634	8.92511840981305	8.73751026245193	NA	9.03342653247757	8.92845396422616	NA	NA	NA
sp|O95983|MBD3_HUMAN	10.6001780807599	10.3016815166041	11.3770564036332	10.5425796060785	10.6469729067073	10.7828899054755	10.5417758231486	10.8377361602331	10.6611458714582	10.3442736840372	11.5951024174937	10.5271490369533	11.1819477719053	11.1989501784099	10.3950603472705	9.89215305604861	9.82199277622357	10.2022867600245	10.4600171020582	9.8137517805401	8.62711273423016	10.8116980438177	10.1194790156708	10.8000840859362	11.3755500798467	11.0100833699433	10.8223893214555	11.2236218452004	10.6561394810806	10.1741051039559	11.0971716695934	9.95357690148948	10.3745881097404	10.1365289930339	9.66381147383799	10.0477871224967	9.57329442326568	9.83471861331158	9.12730725929284
sp|O96000|NDUBA_HUMAN	12.3158067589403	12.2904531315136	11.902071705554	12.2922494237825	12.1023103880698	12.1326540544957	12.2602649345206	11.4461292007898	11.5543249750644	12.2302223827328	11.567773872354	11.4412576578249	11.5160921542053	11.4617259990725	11.5924326513608	11.6841313627141	11.3785280509341	11.2197573076555	11.3967878319358	11.3965195167366	11.4064559846507	11.3762402742975	11.3865325819093	11.7323764094069	11.6934730199671	11.4828224232537	11.6214954503906	11.1292493489493	11.5360649683233	11.6510269887334	11.9148948365756	11.3311260964258	11.1504387574957	10.878663382353	11.2806449933449	11.4849141559658	11.4197624815322	11.2496705656378	11.4804766177045
sp|O96005|CLPT1_HUMAN	10.6806757425612	10.3809081996305	11.8229410515905	NA	10.3060521615489	11.4377546274242	11.9471775251601	10.99055233244	10.9061701801688	10.7835243672808	10.6208968667463	11.079462213821	11.3424733798059	10.9393292553229	11.1953868057647	10.9734404178134	11.6325889248928	10.7697374175275	11.302203836241	11.3014252762641	10.4748626956615	11.7239925767448	11.2555075578708	10.9872406565596	10.6642812973003	11.2299522731367	11.3233624256285	10.9515690398464	10.9688805575257	11.5509269315531	11.6238620149582	11.1862081257344	11.6833009218131	11.1887449750246	11.4847002812985	11.6160192982252	12.0324912580228	11.4144751379757	11.4526899497706
sp|O96008|TOM40_HUMAN	NA	NA	11.0864946881193	NA	NA	NA	10.8975682334831	11.618097668288	12.2533765798952	NA	11.954657124118	10.7798321340377	11.4827104448007	11.0107216141164	11.4202012232086	NA	12.2522823203989	11.2967171131001	10.9176980573764	10.8525864430363	10.8553597311081	11.2668109747686	11.524516288404	10.8535529178015	11.1265036454607	11.3307126042316	11.6287935364738	11.7703604296176	11.0062648276275	11.6910381957625	11.17472760412	10.7637517632926	12.481442706629	11.7901453951458	10.6577597568214	11.0276517267632	10.9543491313517	11.0759365819931	10.8599478942769
sp|O96011|PX11B_HUMAN	NA	NA	NA	NA	NA	NA	NA	NA	NA	NA	NA	NA	10.0692639377638	NA	NA	NA	NA	NA	NA	NA	NA	10.5148850937096	10.6956377962926	NA	NA	NA	NA	NA	NA	NA	10.4925004545905	10.4405473802837	10.3832444781339	10.3981477445237	10.4715137215236	11.4564737403788	10.6798492794832	11.3615492026181	11.5225277067434
sp|O96019|ACL6A_HUMAN	11.5361639021604	11.7051627899724	11.8881023675339	11.6780790277533	11.6856415962304	11.4701113932086	11.3651723891991	12.2215118932806	12.2293474982483	11.8681142439847	12.6870762925223	11.7145404028929	12.2675528038254	12.0279985854454	11.9479293325804	11.639856288923	11.1289121220891	11.4105031345679	11.92024327599	11.171783592649	10.9661327185656	11.6533015636435	10.8954517961034	12.1921941545041	12.5637677780019	12.3759607068569	12.2421460410138	12.325620342879	11.7143864635704	12.1030260140079	12.113940800754	11.3612483038345	11.8523591806856	11.6848807188687	10.7961033728135	11.1451677124747	10.4808052209208	10.9107112774963	10.8947722433102
sp|O96028|NSD2_HUMAN	10.5289184418277	11.3531471691857	11.359850126509	10.8899069736947	10.9703915321104	11.0898008887994	11.1223861538782	10.2115896407156	11.5877706431137	11.5467527998926	11.157694499144	10.3386755484767	10.1231309387114	10.177104391234	9.54485879536469	9.28948885768669	9.41479288521772	8.71489033906059	9.19594767366624	8.88049347643731	8.4632356528373	8.6386866014441	8.32419921516536	11.5053746906813	11.2546142216462	11.1449015068932	10.6903515486291	10.0535135960068	9.47998109464932	10.5505067609441	9.38912580482412	9.28319520632598	9.95376090766145	8.62682393375998	9.95560691864717	8.90967997048569	NA	8.81081465847322	8.89209708756344
sp|P00167|CYB5_HUMAN	NA	10.7405169516878	10.0065580424077	10.1506032855577	10.1071816298713	9.43870477164528	9.90684117767162	NA	9.74205137571874	NA	9.95320618846531	10.9594158432833	11.200811390331	10.9038078715345	10.0974740080034	10.9048827074847	9.93849170213222	11.0909587149572	9.39269708700264	NA	9.78629777629031	9.45750013035624	9.39133509503309	9.63579953509553	NA	NA	9.83032595628315	11.1335710648666	10.720271426095	10.2899228164992	10.5583449786368	9.56314730530753	9.46743997923912	NA	9.19122826738185	10.5920757498715	10.3674157667093	10.9780216842792	11.0854804373556
sp|P00338|LDHA_HUMAN	10.7401414102752	10.529591294368	11.2841211000382	10.4312145608012	9.8029272215597	11.2770065715342	9.66882612837088	11.276728203416	11.7439220537408	11.3709083238929	11.8218281871806	11.5855371257292	11.7044792524963	11.5813792139229	11.6444202167245	11.9742277418785	11.6874029244605	12.0846905510752	11.0709420300566	11.6406112375195	11.9044191457319	11.8850995218958	11.5547732747554	11.7585990929499	11.8940259942634	11.4677983503203	11.6225519617305	11.7680201208283	11.9077883912005	12.0593834319101	11.9572594307671	12.4010240666029	12.0391009399748	11.8150139799385	12.0111429644124	11.8412660533183	11.9355784297155	12.0907721349233	12.0768581043911
sp|P00367|DHE3_HUMAN	12.1583891970581	12.2643601218694	11.6731645086568	11.8811447869492	12.1797211094208	11.9362191431957	11.9085677817228	12.5161553432402	12.28110818047	12.2518530381041	12.5398882728965	12.4679818234983	12.9943789340834	12.5662120724223	12.8174292851297	12.8439374049764	12.8987463164743	12.7751123852305	13.0655351059875	12.7965007362852	13.1990415935428	13.2677214368355	12.9614415073475	12.2946125897855	12.6645062136782	12.3477688193114	12.4148651001307	12.92587869838	12.4925834206388	12.5588083812142	12.9807436023509	12.6293637238751	12.8702200687136	12.8392890139623	12.9971435596787	13.2744382550928	13.0743407959052	13.2413580764164	12.9329370601359
sp|P00374|DYR_HUMAN	10.975767590089	10.3442194111404	NA	10.3632688638509	10.4401746911011	9.94648699470509	10.638416579037	10.8337347864846	11.6333058305397	11.8965310979842	11.3664603449178	11.1080776457806	11.2585476280579	10.2051287576513	10.969384757904	NA	9.89670490269186	NA	10.2321950657878	10.3158543255664	9.8564556652935	10.3676800296057	NA	11.1992328851238	11.3010137249159	11.0787219894803	10.1384191666771	11.1339290464965	10.8432275251969	10.0426212041735	10.3277143097575	10.6064237645069	10.4368126550002	10.9825289908011	10.0019888821286	10.5389833719859	10.094231030199	10.3468134367269	9.81559093870834
sp|P00387|NB5R3_HUMAN	7.74870023593179	NA	8.36109704301346	7.55149874250493	6.99355954663888	7.61690660110331	7.73830925082264	9.8664401697633	8.79314314181838	10.4089456101151	11.0104680756665	9.14507412441146	11.4160091662459	10.5513338334978	10.7547780673831	11.0127016993603	11.2188738867501	11.1096720453197	11.6844030286911	11.1353361736779	11.4436730476178	12.1762274558796	11.2588854771046	10.3007165567745	10.9733986010187	10.3794528228585	9.77928599191343	11.2926344422662	10.9354819292221	10.6106760201988	11.2292929604309	11.445739749152	11.4698381584342	11.8429029936991	10.3323420675294	11.9835340150235	11.8300429531399	12.1485733721677	12.0528901524545
sp|P00390|GSHR_HUMAN	9.90962471003658	10.4690671716095	10.4499966598423	9.95534590881598	10.7390598702568	10.6215193519212	10.738953967117	11.9492308564227	11.8894252544212	12.4932411810413	11.9150738420098	12.1754602596492	11.8331685752128	11.5184140975162	11.8370833321241	11.9517141285411	11.5298858221319	11.9054952378063	11.7217354537085	11.6732213307648	11.8365711483784	11.5831828754225	11.6145059126687	11.9714940974338	12.1220399222906	11.857690353833	11.9544486572491	11.6784843034421	11.6842876094641	12.0892677957273	11.967319056517	12.0660879463537	12.2141066613592	11.3209522829508	11.9643134686924	11.8843782333484	12.0148810452623	12.0692285954688	12.030263421013
sp|P00403|COX2_HUMAN	11.607510365609	11.1322143929286	11.569508444387	11.3379798126008	11.3293326288075	11.2200796299742	11.3409473655407	13.247686848227	12.944332740862	12.7281771432551	13.5018920292159	12.9910852422035	13.4903384997414	13.3233101939547	13.2134109596717	13.0864292140523	13.1100482970223	12.959935462654	13.2688459534188	13.041326085655	13.0866145838413	13.2968242087849	12.9483864929483	13.3056390432629	13.2020149022916	13.2158351141558	13.2086215978281	13.4732741800527	13.3489430208746	13.3470062531266	13.585902412111	13.1048968345806	13.3595953103174	13.0427450930311	13.0603681399239	13.1125953777323	12.9721480468385	13.0558741372331	13.1974452271891
sp|P00441|SODC_HUMAN	11.0227480363234	11.1376317821063	11.1292989145415	NA	10.9997967074547	10.9236315163668	NA	11.0159572058808	11.2140868157313	10.9712126576308	10.8487314403723	NA	11.1422507760603	12.14339457205	11.2330807980313	11.2371380042429	11.5464278378236	11.8717889454989	10.8408768839539	10.7232405645738	11.7474168740946	11.0260874835217	12.058580356261	NA	11.9397640440716	11.026872704938	11.6661462237337	10.7846007743138	10.8335253653185	10.9127614450243	NA	10.9726086738468	11.8734335265667	13.9912453522544	13.5071714132411	12.984128068466	11.8576027087655	11.7571391591104	12.6127472637665
sp|P00505|AATM_HUMAN	11.0706057554077	10.9591402347605	10.5544329818915	11.3676028868019	10.1995565602304	10.3413911029284	9.94193779840223	10.8425992411991	10.7125269304626	10.9229802374953	10.9757449200541	10.9593968628381	10.7641756520393	11.3934827835793	11.2080270224158	11.1216820113264	11.0913939975099	11.7511483943234	11.2511992531838	11.4777028965889	11.6245237262675	11.5986660951031	11.3734120539942	11.0745767408713	11.2215707416541	10.3614723128687	10.6127736167381	11.1741467955004	10.5910342026522	11.1883192801186	10.7411618558275	10.2525433625443	11.2481383110646	11.9159019561068	11.131016399634	11.5051663475024	11.1077167137875	11.4167124349281	11.3974323727019
sp|P00558|PGK1_HUMAN	11.2091024191016	11.2111119828769	11.7493530936292	10.8407395709916	11.3176502463593	11.5631670491563	10.8339915701819	12.8526943244353	12.8056933180515	12.1273673697202	13.1087086164711	12.9429419034345	12.7950299829613	12.8931263605504	12.9461412237758	12.8786539218751	12.8964091654271	13.2252248223026	12.9587936291046	12.9486783599715	13.1131490054358	13.2656435815384	12.8585138445794	12.6251036729249	13.0368747981035	12.9621945061199	12.8078566471707	12.9067242468786	12.6767500420649	13.0354267625759	13.0259829678359	13.0172347286681	13.0803406150413	12.937970344758	12.7371330023899	13.055171532305	12.9241812548705	13.182783477455	12.9450683867551
sp|P00568|KAD1_HUMAN	9.7065268507767	9.3346232306577	9.85062079569023	9.62766611528205	9.63263335702403	9.88369403601691	NA	11.3305847035723	11.8848770672878	11.6891190601649	11.9459495808577	11.9349673646916	11.8025748820353	11.7930986228317	11.7489640004242	12.2709863276706	11.696715797024	12.3101240153171	12.0669109903137	12.3115997480163	12.2751953951475	12.3878988862445	12.1409382724752	11.7830307908942	11.8739501546523	11.7561827275065	11.4554344631429	11.7563200967276	11.7119872568969	11.8485832091558	11.6835823254621	12.2292662506518	12.296556810595	11.7249730156309	11.8244767759213	12.0581648512674	11.988554342655	12.0241728816328	12.2232996253227
sp|P00738|HPT_HUMAN	12.0234158641079	14.00807270042	12.4596569905198	13.5562980110188	10.2182324114437	11.3687077975538	9.86283644562331	9.16969685851872	NA	9.57406956907331	NA	NA	10.272686253156	9.69475080719292	NA	10.2399164076744	NA	9.57482811739191	NA	10.566420989202	10.8165736233105	11.1452966279342	NA	9.54748226292236	9.38871597111368	NA	NA	NA	9.06000865979211	NA	NA	NA	9.08938039881248	NA	NA	8.98734392512611	9.6726556721059	9.83583447626827	9.74074185381711
sp|P00918|CAH2_HUMAN	NA	NA	NA	NA	8.98243331430522	NA	NA	11.6505678417081	10.8237805567852	11.2033063541503	10.8613527414933	11.2519064914082	10.8854415099726	10.5186793357194	10.9166957835236	10.9272610439686	10.9261837742193	11.0272315940755	10.8798589622133	11.0600752882114	10.939665143161	10.3065309308391	10.7385197687107	11.1162662437278	11.0442947678433	10.5534681278308	11.1363865254319	10.6578393100668	11.2309908265573	10.821700231422	11.300728178657	11.4679459138221	11.4118948143727	11.4638340918189	11.1409046162098	11.1000422703768	11.4812759723135	11.6064110925409	11.0439541954225
sp|P01023|A2MG_HUMAN	12.0752079741721	12.1164429786495	12.2185796722893	12.0186408240664	12.1602997911323	12.4580498152281	12.7052818663666	NA	8.95965573864395	9.28949438975227	8.90816508610613	NA	9.03514846645758	NA	NA	NA	NA	NA	NA	NA	8.96413892382688	8.57469078811586	NA	10.0353963682852	8.89393227187813	9.05960281338611	10.4232429565356	10.5200914009559	8.68079337342869	8.99538978234831	8.92033532816105	8.93659594894633	NA	NA	NA	NA	NA	NA	NA
sp|P01111|RASN_HUMAN	10.983279590637	NA	10.7791179228849	NA	10.2677029423368	11.0517708521696	10.8028747831573	11.359391562285	NA	11.4463272118323	11.6802731059446	11.8595737129539	NA	11.345532061342	11.586660053594	11.6745036268637	11.4251427773846	NA	NA	11.513823001238	11.7963454648625	11.6260942806201	11.4363319386478	NA	10.767773241055	11.0881056512555	NA	11.3578893030779	11.2832208874807	11.3338188587682	11.3182945168096	NA	11.9630127384894	NA	11.7344657648686	12.4244757194492	11.7935191995081	NA	11.7910891565073
sp|P01116|RASK_HUMAN	NA	NA	NA	NA	NA	NA	NA	11.0616294431838	NA	NA	11.443715549486	11.6310216457659	12.0612232271155	11.8268610795597	11.9135860710929	11.2353892100721	12.2093075359921	12.2786923056591	12.1785221807584	11.9141035325753	12.031818203555	12.6735617693556	11.9616979116042	NA	11.5584290378461	11.1202940224754	11.1940754253736	12.1120202917286	11.420775569768	11.8947543012475	12.2413812150337	12.1738964537985	12.1444120082705	11.8467421004324	11.8902016670181	12.1296592928959	11.5372958703985	12.0594010608356	11.8087702439395
sp|P01130|LDLR_HUMAN	11.2440580190495	10.4236137075994	10.3567131415264	10.4574232423666	11.2973060737143	11.4632273218834	11.5318898927197	10.8370366002168	10.733112802718	10.5809616488265	10.6885137644382	10.2444150005356	10.7364593927435	10.4352368417039	10.415286555687	10.2577846972156	9.84370490087738	9.40774237234502	10.3863546376159	9.34446419250645	9.59846768427843	9.13346117215763	9.6798780445336	10.9930513399931	10.7491613064127	11.1835349413059	11.0644075499073	10.6735919755643	10.4763478713621	10.9753329945843	10.484176046903	10.0970071473452	9.14839187428347	9.10360291440202	10.0989438225136	10.0107095733724	9.17826252138039	8.78277022218462	9.9418399823278
sp|P02458|CO2A1_HUMAN	13.3312663337133	12.9856513316205	12.6238809012014	12.9813668829147	12.94460454778	12.8791490025354	13.2010205579447	9.82512507269761	10.0733676621443	10.7255885829176	10.2804353051492	NA	9.40787055101369	8.0980033556293	NA	NA	NA	NA	NA	8.95034355509671	NA	8.01305757137115	NA	9.59943714280375	10.0075760744093	9.93198290799551	9.59371186801973	8.33644782851615	8.44565078075846	8.27709939297162	NA	NA	NA	NA	NA	NA	NA	NA	NA
sp|P02461|CO3A1_HUMAN	12.5473084232855	12.0464492216438	11.96744224985	11.7738655655542	11.4560476210062	12.2551533105016	12.2680944245472	11.2347776359414	11.2114733599338	10.8779011721531	11.0190206919083	9.30106125922135	10.2018910752587	10.0853123683971	8.68665428360286	7.69634114182857	8.82849757021187	8.83756307002752	8.75134613737048	7.9239682831987	8.16365481990769	8.52169639838406	6.67651681826089	11.0637737440075	11.474113122658	11.6036892131608	10.87357356653	10.083639664266	9.15765319597093	9.10926276834313	9.05444590647144	7.28655211132143	8.80150534287328	7.62320164942694	8.12347663006328	6.75944917267651	6.29192209514914	6.99356131245882	6.40387220298288
sp|P02545|LMNA_HUMAN	12.3644319611117	12.0906046872557	11.6667840479997	12.8196679525041	12.0681374147121	11.361638749455	12.4025317680613	9.27310319761621	9.1171518353803	9.33284675754975	8.53142657218141	9.29538246758298	9.35949141642988	9.62948041163159	9.8468647753456	10.2678974420669	9.55687677783472	9.60210498003227	10.3102845019547	10.276068849543	10.6795235013401	10.2450254590703	10.602807131142	9.30562787372832	8.52543228198856	8.98625221828507	9.53100251904369	10.8181232634463	10.4866167278608	10.4131163406916	10.5987737734997	10.2562114041744	10.2234624544566	9.36225371512411	9.86119947239616	11.3865789412094	10.3792598105454	10.5388027080215	11.0943376570154
sp|P02652|APOA2_HUMAN	10.7558994538826	12.3267070205177	11.9253568369687	12.4215967090842	9.99195038822303	11.2492245176073	11.847336494132	8.91276224287624	8.73636970104946	7.71954543595422	8.40540607451996	8.15264722673519	8.17755713823788	8.21504525025302	9.61997189436666	8.81000099675223	8.92119875104831	8.23093831955248	NA	9.15521824998341	8.25494645556551	9.67256930032912	9.16283542236786	10.4000779887879	8.59217424970691	8.75617444042212	8.84770112044423	8.94732061434316	8.08592827396038	7.99168400136958	6.85196683502831	8.08208409858717	9.12712995447323	7.46487406489026	8.77914714459652	8.20199023112719	8.55660083659469	NA	8.45820498256378
sp|P02656|APOC3_HUMAN	12.4725983449695	13.6457260544818	13.1174970351784	13.4270509118372	11.8342397808925	11.4322108592177	11.2585977512273	11.4984169331499	11.7138773577739	12.3145223450027	11.7468060089365	11.4274819234769	11.8437877237712	11.6104383615112	11.7641578660589	11.6416407766683	11.0354109429507	10.8775002801833	11.1603059147588	11.4954777608325	11.2391284020207	11.5554824962376	10.9317475028088	11.7180823843022	11.7016143221549	11.4809215089629	11.9900410129977	11.4097939325122	11.5646008158779	10.9549658339775	11.5640640858022	11.0101882786345	NA	11.06134174161	11.041049408425	11.3160562475159	11.2420259805115	11.1317730260869	11.575027822976
sp|P02786|TFR1_HUMAN	10.4917657663196	10.9277115156896	11.2492311914386	9.48994659689927	10.3297068296759	11.4984371382808	11.4017917375672	9.84565778569147	10.1794126669857	9.98284229222892	10.186851030628	10.065202870406	10.7498736726056	10.2668444968467	10.4177858561833	10.2301462473866	10.6663164615718	9.93800731874239	10.7031470549909	10.7149578501965	10.6465985968215	10.8958033732848	10.5020345191017	9.92226609129001	9.85147551394962	9.8770748512015	9.690840228898	10.9342806656082	10.8342710977962	10.5724394555624	10.6876205919838	10.3617574010254	10.36855133699	10.8807473256926	10.9790993181481	10.9957378210593	11.2096182459049	11.3447281546945	11.2250568756897
sp|P02787|TRFE_HUMAN	12.2461043976733	12.7194844365402	12.5519342346689	12.6394307167651	11.1494013187515	11.3928822790939	10.911538706353	11.1017820493756	10.8230743929609	11.7533152436773	11.3077150239071	11.5062487915137	12.071345437409	11.8414605708733	11.5395149281611	12.1700526354987	12.1840834511195	12.0959017317982	12.2339399584524	12.7579558102844	12.814922445348	13.0027459810772	12.7463341865785	11.7173928155323	11.3182601680357	11.2235638680124	11.2012322635015	11.7061138081767	11.4007242674369	11.6051468548757	11.9887299765113	12.1279077010062	12.2737752331834	12.3006134626832	12.0953133856971	12.7422643116162	12.7326481134172	12.8348680606813	13.1317067796425
sp|P04040|CATA_HUMAN	NA	NA	NA	NA	NA	NA	NA	NA	NA	10.9331007434673	NA	NA	10.6219598421447	11.1110068922563	10.7820899669407	10.8674237248254	10.6162399046222	10.8429655834935	10.9583633891599	11.9039635082006	11.9532043372537	12.2586311488773	12.0950580665441	10.6402689633853	NA	10.1806988671608	NA	10.8605853803264	NA	NA	NA	10.5358263077775	11.6553528796106	10.8248079556777	10.4572362589236	10.7043221952686	11.9420385984192	11.0665349988492	11.6896696348068
sp|P04062|GLCM_HUMAN	9.66877394137582	NA	NA	9.35641538316763	NA	NA	9.32856497914011	10.2517938625521	9.69486117832897	9.22283299832841	9.75513567183042	10.4921175741672	10.6711034609496	11.0792164308931	10.6226240336595	11.5064864825043	11.0880053327999	9.67418215823187	10.7589127138814	10.9732041775577	10.8328796820595	10.9860501193703	11.1681288119149	10.2059729490299	9.65183343190618	9.77066152401459	9.89943418981385	11.4843657590981	10.5034795590802	10.8046198644455	10.6560669043625	9.84942162220312	11.5538307502502	10.7921076328378	11.0188403401172	11.3787430286668	11.3267462651565	11.7850563254766	11.3729945063527
sp|P04075|ALDOA_HUMAN	12.0152987463569	11.8767166846004	11.609752095704	11.8185699513276	11.9180146477694	11.6525014446577	11.4272383245209	11.6671554462701	11.7190313218857	12.7224299894439	11.3163302360386	12.2122380494081	11.0309336532093	11.5511280327379	11.6629198812252	12.3084703065011	11.37499678874	12.756970297112	11.4223545384287	12.0661104413122	12.2950516544174	12.2374389571443	12.0222608075218	11.7784291386291	11.6714399364449	11.4889631236777	11.8678249089932	11.5505931786566	12.0745810139712	12.3351002593905	12.1779152411111	12.5014109144483	12.2599384694845	12.4085569789411	12.1182640635514	12.555195268103	12.3331374107722	13.1132514785537	12.7516440302386
sp|P04080|CYTB_HUMAN	11.6038090895459	11.6816758611954	11.5334581554309	11.2875763142993	11.7354710793148	11.4540824935534	NA	13.0032159286677	NA	13.067752704014	12.5181944386567	13.0837038315359	12.8560736101749	12.7938685345153	12.4515596335408	12.7819238059309	12.771250304355	13.2025842145432	12.8388554782029	13.0953051465964	13.1822368945111	12.8740619376987	13.38583520943	12.3202956272365	12.8297540715519	13.2242821607458	12.5122369479718	12.3661176379159	12.6254559340953	13.1953288855447	13.128234770738	13.6108685517902	13.7849716236238	13.7105251398114	13.633887272773	13.7873914083135	13.8153943853592	13.5387335025924	13.8791216690808
sp|P04083|ANXA1_HUMAN	13.5230032775769	13.334749819636	13.2441604781285	13.2821046773998	12.6298029600124	12.7846989919274	12.5392182461156	10.8160143168092	11.0307629865847	11.0041736349662	10.7224356191596	10.9653914810789	10.4972070590016	10.8277959099996	11.1680987925474	11.3172260742593	10.892695456167	11.1099201661239	10.9818786932017	11.1714267333275	11.1596121951961	11.1176678583111	11.3054278208751	11.4485997137782	10.8978951910859	11.3707203313419	10.956977563652	11.632903324534	11.5589430568866	11.6783567239609	11.2386497463883	11.6696537273971	11.8032340820897	11.398209290952	11.6466436272284	11.5952658352725	11.5389107094951	12.0603753753701	11.3601241659852
sp|P04179|SODM_HUMAN	8.97133762478598	10.0257493522699	9.67163143450191	10.0644881831172	9.52642949977516	9.34762183311049	NA	11.0977654700379	10.7724411885361	10.1884094361575	11.2181806684092	10.5435857943559	9.59968545002366	11.353430797721	10.7022014472564	10.7602015283285	10.9135437462125	10.3349577791507	10.8657164512323	10.8548788555323	10.8790174462703	11.1476127142951	10.9656651505113	10.5324881752656	10.8518011929074	11.0564322903692	10.5335677358061	9.55534338785239	10.9487030828104	10.7551662923293	11.0108255370321	10.2028826863487	9.90800291153843	10.7998292033688	10.1067189498349	11.1842260445988	10.7419684568232	10.7346445365228	10.4895193873768
sp|P04181|OAT_HUMAN	9.12587482897736	8.34692241872018	NA	9.23588398464003	8.24877193823308	8.91127185412245	8.07977819316998	10.2572421905434	9.63604287109383	9.51391220035995	9.67170614748247	9.97271829700938	10.5787797838832	10.2691716691643	10.4844659610889	10.5583470586328	10.6910474467136	9.84750151538472	10.7383516209459	10.8355826496148	10.8028439884172	11.338020864085	10.5042534048844	9.94283434713696	9.75753116850688	9.98387204618073	10.2289376925479	10.7890478360064	10.5099837156505	10.3773953958183	11.2127556942565	10.9489978244465	11.1419572606652	11.1375549173041	10.9831991744894	11.7739707932468	11.3925734164948	11.698784260394	11.6820648364064
sp|P04350|TBB4A_HUMAN	8.44802080564383	8.46100801282132	8.45054365083259	7.52294148844119	7.7049521751411	8.17919453678553	7.40737863380283	10.2691406318731	9.6679442896529	9.35850461395674	10.3079275095723	10.0930225671121	9.77588663828251	10.0859604812787	10.4072095931978	9.63861129702152	12.0249565981463	11.5709683627901	12.1435296490252	12.325768644517	12.1487490558725	12.3897621385279	12.225822073131	8.7753940913162	10.4149723351287	10.2439997702533	10.102043735073	10.375805247352	10.3790598851714	11.2930240608175	10.5357311451089	10.6895598711602	12.4846929166097	10.5531020195415	11.7492621971586	11.968499428416	12.3020497737845	12.2228532156866	12.0599359419106
sp|P04406|G3P_HUMAN	12.1107560775781	12.4207853075681	13.0988092639919	11.6390074014851	12.7421496137786	12.6930755809548	11.3703419950229	14.3342971865087	14.462304712167	14.2761441158144	14.7045352388113	14.0818665659914	14.3533161800516	14.4108208972282	14.3423016874599	14.4055246247731	14.2311464468783	14.613124157764	14.5077666525985	14.4569288447388	14.6069723278905	14.7454537847793	14.3218010967448	14.4777379093926	14.6452886398624	14.5309593098219	14.3100009398403	14.4803825307277	14.0284559666849	14.3570542007159	14.3413061595857	14.5464549049657	14.737078939439	14.0325098354614	14.0055670305452	14.320253219222	14.3080117179322	14.6925258159666	14.285554204148
sp|P04632|CPNS1_HUMAN	10.5179609916475	10.5392304815836	10.5571002211033	10.5906869766678	10.3182682721693	10.2333266310394	10.0615356181018	10.7590540999123	11.2031627598251	10.4396221728654	11.2541448563363	11.2802594458973	11.1452884748347	11.289411258263	11.1240412053139	11.0866137424014	11.0860537021253	11.6349162700702	11.6600039865102	11.501647506884	11.1752053115509	11.7670554872644	11.1920276515757	10.9516754501791	11.1245897246093	11.3881261252198	10.9111398361027	11.565407562696	11.4344992709532	11.4603292488441	11.5111717186088	11.4778381977487	11.7545694646474	11.3327111906188	11.2820429379008	11.7582883397126	11.419967817606	11.7790254228468	11.4003179401464
sp|P04792|HSPB1_HUMAN	9.84210788890769	9.45155662973123	NA	9.57472183161616	9.37665252825476	NA	9.85988312050027	NA	8.98728122973591	NA	NA	10.9439408330353	10.2383720794959	9.59999885926181	10.1520684195031	11.6218956800312	11.0346746266812	11.2204792826425	11.4592632835754	10.7939211894427	10.5523827798669	10.7094357440166	NA	9.35423102435779	NA	NA	9.11339438899172	10.3257576938947	11.598067339552	11.3101605057082	11.270969620178	11.4925150848565	11.9685366592324	11.487447376099	11.8304009941525	11.4724660783414	11.3947346332717	11.8324012510054	11.6064700402332
sp|P04818|TYSY_HUMAN	11.3181165761828	11.6043558797645	11.2950041986037	11.841797211402	10.9633913345014	10.1101115408878	10.5544682559456	11.0844581848673	12.0238852702744	11.8747389988983	11.96996873515	10.7455312049854	11.2334390084343	10.2326300448717	10.8225149566945	10.2215481454748	9.90381700473892	10.6751912843814	10.1770605459614	10.0538909612381	10.1518214722597	10.8897821886889	9.78956293068484	11.811370270157	12.0537305302512	11.7473608865376	11.4752553943225	11.5873849137505	10.4661240960352	11.6404121771436	10.7377747628868	10.6567643344875	11.4946140247771	8.82980972004211	9.40593073397859	9.35203252607014	9.84356428268552	10.8481552869656	10.4523580814584
sp|P04843|RPN1_HUMAN	11.5701385511433	11.0433265534708	12.3096881891864	10.988439850139	10.2733183546481	12.3253141939089	12.3668220035469	12.7037101432486	12.4572919114004	12.669386106855	12.753572880647	12.4552845943006	12.7933463217323	12.4778018942439	12.7200507561724	12.4112463789435	12.7853738558641	12.162890764343	12.5412729900067	12.6560329633393	12.5834040957015	12.9465666358264	12.8520946137209	12.2860672763375	12.7839309988309	12.6164898290301	12.5522074987043	12.6993747388277	12.5811427006854	12.6947056801815	12.955261433261	12.6641919614439	12.6283855588894	12.6440386107951	12.7951537836463	13.0871871962536	13.1765422536146	12.9633587827843	13.2580682629079
sp|P04844|RPN2_HUMAN	8.45298479736782	7.42899752454355	9.89815858455383	7.38565175424653	8.4360895079085	9.73219831723709	9.97985795028955	10.6485153262842	10.6560987629154	10.5807275620657	11.0080940377848	10.1224263982088	11.0378156643448	10.8212791016694	10.9441082600287	11.023174103341	10.7545262556212	10.7809622668892	10.7620313577924	10.4778100718443	10.6955512477692	11.4121404328453	10.6666581709136	10.9533298744276	11.0548287492546	10.8282579777675	10.8840875858031	11.2999029769636	10.7704991955248	11.0336714415563	11.2684127220098	10.9671901923391	10.8606306439548	11.3107221881915	10.8303099940232	11.5774357913027	10.7556366795504	11.5041012036196	11.5934544474451
sp|P04899|GNAI2_HUMAN	11.3348324213523	11.5495592903049	11.7028945451359	11.4863425564573	11.1300797648019	11.6427589975398	11.738368652378	12.2458854786057	12.7410848560141	12.6223840342217	12.8890122241728	12.5358271079413	13.4263484482926	13.2656272764921	12.965505576135	13.3860991186989	13.1135597449769	12.68461551264	13.2008868940054	13.1838084533644	13.3090731239532	13.5660552057426	13.2297429183609	12.0470970274932	12.6647399245324	12.432514958745	12.0711412050922	13.2785361183565	12.8384037608712	13.2727408362404	13.4720182826963	13.2674433358279	13.2695121499044	12.7588137894052	13.2383912043167	13.6059612864212	13.3461300623063	13.6670267180564	13.6822015650681
sp|P05023|AT1A1_HUMAN	10.7070543863681	10.6344715557231	11.4683195412877	10.976373288066	10.9305236363806	11.8068756026415	11.8116369177832	10.7463417385064	10.3039777708354	11.0846413842026	10.6450812201979	10.5747539223607	10.8875699639818	10.8830690511573	10.8276407596985	10.9182743945459	10.7507177311615	10.4115178520821	10.7938738766716	10.9530372381622	10.7645938412277	11.3393482470813	10.9809001100959	10.2326650679026	10.8097485813768	10.8043371424505	11.0373546597236	11.1581690787619	10.9418558563476	10.8400987023937	11.0553828466972	10.8918235475214	11.2653285960294	11.0784347374358	10.9587883092395	11.1047085414169	11.011045664878	11.408631036776	11.4432124112338
sp|P05026|AT1B1_HUMAN	10.9628702686354	10.4657592681261	11.3494083638991	10.9806627859928	10.5088730391928	11.4667843074778	11.3898293910337	11.0024624641756	10.8189028751737	10.6554296943136	10.9791006990085	11.7865308779428	12.0876200940677	11.9418456217713	12.0019078233323	12.7816380126532	12.4141871813116	12.2737484801695	12.5314086692783	13.037069715519	12.786384383991	13.0811348501991	12.8291620664321	10.6786938954962	11.0063668191914	10.9844913952925	11.0339884401223	11.9106136569416	11.894164916304	11.9280450498506	12.0038612239975	12.2635939086468	12.4004511346137	11.8597261615552	12.2010531048622	12.8346878411472	12.7587746761348	12.8075599252025	12.8465910435919
sp|P05067|A4_HUMAN	9.26709429111143	NA	9.65664462959541	9.89382116956152	NA	9.3948309832842	9.33056660935677	9.53742343221692	9.82580394930401	10.6358831857789	10.3361049297774	10.6460065114752	11.0368814278859	11.1221167113406	10.6157509046938	11.8126303130523	11.585139867626	11.6604021390583	11.6778731349457	11.7664394609137	11.8790585516301	11.7875655087084	11.3539132953505	10.5612210871309	9.46848080681301	10.049217336799	9.92850638047273	10.8928651859901	11.0564846146063	11.1477420574818	11.4008062478384	11.6923592394052	12.0881309517257	11.4287188168424	11.6135601847942	11.9779692415086	11.7873038666318	12.289049496352	12.0821042634145
sp|P05091|ALDH2_HUMAN	10.0521082995863	10.0941728847635	9.38872845084433	10.0031559214018	9.40750624571616	10.5564329659188	9.90355541038534	11.2626196901115	11.2029655282376	10.9410074200051	11.270703144037	10.9611904171558	11.4256406748391	11.3078336525283	11.4506762395438	11.693288093511	11.6180629493517	11.4816263552927	11.5472078640299	11.6366867183266	11.8187912984814	12.0610934828502	11.6355296737169	11.0941133429086	11.3055025261682	11.2327143813194	11.1701094850775	11.3061638748743	10.9015675478409	11.1974670787998	11.5454727069542	11.3577816120304	11.6473122683846	11.1200703632216	11.5060249536351	11.9752223276901	11.7511115757594	11.9683330323871	11.8929802883734
sp|P05114|HMGN1_HUMAN	9.82975951733514	NA	10.6759072373899	NA	10.0617301941657	11.2137699221556	10.1343971663446	10.6670984606873	10.3878697419069	10.7643558726817	10.1590428627143	10.2866601276865	11.650271942757	11.3497242939461	10.2003686539959	10.2971119117275	9.32815271061649	10.0100470672681	11.0182788037756	10.8999835718556	10.4484990236105	8.95300419214112	9.35192489080118	11.0136465465118	9.74245079204104	10.1060945207378	9.61499474533349	10.0044431559634	9.68631119899497	10.5435238073747	10.2929067877753	9.24325009382746	9.20784623875395	9.81677701159303	9.17757989336431	10.7937170011205	9.73406302065505	8.96811088121665	9.91893188228457
sp|P05141|ADT2_HUMAN	11.5228472382297	11.5071490391453	13.1843627091544	11.2858581248632	11.8419046429384	12.90197190994	12.436889151129	12.2473705376764	12.017917768943	12.2448335688862	12.4152929292425	11.9276044369991	12.552692075841	12.3744192825571	12.2303902241496	12.2674665716156	12.524069526945	12.3614219232003	12.4405302191021	12.4750281753362	12.5346275769052	12.8327787320525	12.4769677167704	12.0248619719529	12.2514635547843	12.3248486355905	12.1858123513181	12.6379076417235	12.2745395425422	12.5845314628486	12.849228969991	12.558988299528	12.94960363113	12.3056284862363	12.4863837685867	12.7213458728408	12.7440700067184	12.9958050505709	12.8570477707875
sp|P05165|PCCA_HUMAN	10.6633125148322	NA	NA	NA	NA	NA	NA	NA	NA	NA	NA	NA	11.6059797434775	11.5231557625058	11.6713905301874	NA	NA	NA	NA	NA	NA	NA	NA	NA	NA	NA	NA	11.4038121494936	NA	11.6356218738694	NA	10.6121031523741	NA	NA	10.9930913086734	11.0053598531198	NA	NA	NA
sp|P05166|PCCB_HUMAN	9.8060704686452	NA	NA	9.83033588056945	NA	NA	10.3218011301289	10.148722908046	NA	9.78262162037503	10.2614133524568	NA	11.0504381682825	10.6591486535809	10.4629108855844	10.749989626003	9.89885632651204	10.1629790647651	NA	10.1093328625524	NA	10.2832011627412	10.0289808178885	10.7864807014554	10.081309261115	9.52928704703924	10.3479869800906	10.1948313029333	10.1833206488637	9.88784156673441	10.5243506856347	10.2368281966148	NA	10.7459400258957	10.3536361069154	10.6846420197685	10.3369717052155	9.86424845826052	10.6321820280492
sp|P05198|IF2A_HUMAN	12.3755109539593	12.2608490310562	12.3804710720575	12.1976822525384	12.28260929072	12.1514096395166	12.018740824698	12.5725187689575	12.3673786730749	12.6393760375322	12.7707997088944	12.5288153231951	12.6544422017923	12.5592693860679	12.3919730978593	12.2771000727378	12.5433505124681	12.3704013628327	12.5923712198923	12.4654392391323	12.5658356771981	12.5947758389151	12.5086862589472	12.3592151876665	12.6678877779054	12.5641480976485	12.52533362343	12.6675064071146	12.4233819956064	12.4977177600135	12.9434418192149	12.3341218664917	12.6593724194589	12.4670482817393	12.5071666830509	12.7821817631544	12.4033727083126	12.6207270271809	12.4938399045943
sp|P05386|RLA1_HUMAN	14.6100225037485	14.9383422517445	15.3196954175192	14.8419962680889	14.6548997403484	15.365420731248	14.9530181156513	14.2467238431622	14.5748074853263	13.7059277414594	14.5379832084829	14.3334044329123	14.5530408750002	14.6251967328057	14.4868816507437	14.4096002851301	14.1329870890655	14.0323264113941	14.2353444993572	13.9049635088416	13.7862626256482	14.0643736451526	13.754743683179	14.4996578155024	14.5879096285668	14.5840784045751	14.5613727208353	14.796674559498	14.5306726355608	14.5225188092783	14.5997833210319	14.1189203230953	14.2387065203171	13.9957644669359	14.1462783390133	14.4454583747104	14.0155342225496	14.1471623628632	14.0256465775556
sp|P05387|RLA2_HUMAN	16.1592405098961	16.1914215795051	16.2599804512791	16.1910612741008	15.9424325305533	15.9262416546226	15.8493825189794	14.4338994862173	14.6481961413372	14.614557127564	14.5241508122082	14.427255110541	14.6277313744756	14.576045109077	14.5260240806599	14.3139589768661	14.2050687484354	14.2729600789597	14.1070423390212	13.9617742324279	13.8647994317919	13.9709015839863	13.834615208048	14.4869007014091	14.5575563555296	14.4785909859136	14.8198541616848	14.7345379880087	14.5833112624453	14.6162780357252	14.7017208357301	14.2356641085327	14.3330112405147	13.904688191239	14.3236300089079	14.0764986030303	14.1102129342456	14.209769776773	14.2109932202392
sp|P05388|RLA0_HUMAN	12.4291528256094	12.502492652087	12.6009090620013	12.6862739714123	12.057251937697	11.9279185756199	11.6378128848744	12.063058530368	12.1019392209179	11.5158131963141	12.4644290345341	12.0231889882127	12.5301307618098	12.3815545336203	12.1961716861285	12.0670355299	12.1824097372919	11.970115104829	12.2422000486033	11.9657859437147	11.8796706381724	12.3317636896767	12.0829146611795	11.5440897814146	12.3569257537569	12.3541530252159	12.202112335464	12.797738353195	12.3412589670583	12.2878043782224	12.7004617358037	12.3387817500398	12.5559289369293	12.4913482831222	12.4044992811374	12.7417581341783	12.1415164446404	12.6239641760275	12.369414292956
sp|P05455|LA_HUMAN	11.5300403479988	11.4294261671821	11.9873549260714	11.322791449188	11.124216271324	11.4041391412191	10.8901950417226	12.8248269256141	12.8255360279784	12.6563058749021	13.0517966131852	12.6331956130908	12.8290214641063	12.5520100107372	12.6449505166829	12.1698523316784	12.3017184131477	12.5720577052197	12.5767448758651	12.2085722265052	12.1989354412531	12.2545948869983	12.1844156224421	12.6553002438102	12.9254015616686	12.7882003485558	12.6717954398065	12.5651111757292	12.2198481470284	12.4425904299696	12.4737407312987	12.0665792026678	12.0935672559325	12.1415268341023	12.1988958856528	12.102889056677	12.0203133540612	12.0547790162217	12.0346612869139
sp|P05556|ITB1_HUMAN	12.8810719786409	12.3990221536301	13.1614440972048	11.7914426077557	12.490765263499	13.2375828483718	13.7501595146916	12.1635250903235	11.943708579682	12.5154806242655	12.136047726019	11.7053565039988	12.1500316387487	11.9264427880152	11.9159104131922	11.8349858909409	12.1386602091545	11.8906445203814	11.9489192355074	11.7225276525877	11.9241649089822	12.1345752582444	11.8737231078702	11.8399834427825	12.0473906437294	12.1804059707422	12.061496895801	12.2757510236177	11.8358958684109	11.9628167395459	12.4742340484339	11.8340167995307	11.8321365437912	11.7562372323794	12.1085513300997	11.9218471245839	12.0676005357949	12.095285033438	12.2120171516539
sp|P06132|DCUP_HUMAN	NA	NA	NA	NA	NA	NA	9.67910938784022	10.3998674411325	10.6298854655395	10.5402720098608	11.3875380129765	10.6534722948527	9.82110407290548	NA	10.284112573908	NA	NA	10.1662174887154	10.5699152273591	9.96425556405037	NA	10.2509402484117	9.78556024450496	11.2005592500152	11.2228427512839	11.0005692346656	10.0304536889665	10.4703955674935	10.1095665925884	9.89254527480919	10.1318889224673	10.0245394612246	10.1053817301485	10.3766961383626	10.2112343420372	10.2102322285963	9.73104075698333	10.3221043855134	9.67869323613665
sp|P06241|FYN_HUMAN	8.95821218503583	NA	8.98945082157039	8.91004448634374	9.53038521331183	NA	8.65259494479402	10.0971187295894	8.76066319182593	9.48271347500377	8.6327848986412	10.0669270347481	11.1602851892218	9.23313216838589	10.3112891494605	9.31101312302254	9.30611531096458	10.3745976443963	10.2174978026241	10.2386456883484	11.8976326224362	10.2294448644008	10.3058709665069	10.7752616393376	10.1290837219504	8.73260980573045	9.01718930534916	9.767544240165	9.04821471274368	9.25636804477916	10.2432915370853	10.2948753126549	11.0807425435053	9.92009162433602	9.41867754672063	10.1114811969583	10.3943408306643	10.1731774565018	10.9447546728969
sp|P06396|GELS_HUMAN	10.8478395863021	11.063271828419	NA	10.8927616650904	11.8723440184106	11.4847023031277	NA	10.0059391241472	10.4421201441422	12.5591130771655	11.7004875597205	10.6503959253782	NA	10.4453372326393	11.7808493948234	10.2561867710499	NA	10.7599298722029	NA	10.3081392496404	11.0930794795473	10.4357867487371	10.8285600499351	10.798561688315	NA	11.349411474259	11.5508279589898	11.2168503897861	10.1948763677423	10.1726423252667	NA	NA	11.493419641889	11.1329401514261	NA	10.3117647064539	11.7332842000833	10.2431889039696	10.2296673141538
sp|P06400|RB_HUMAN	9.96751401508552	9.12229880136151	9.72878969175384	9.69771470946739	NA	9.74529745117746	9.48689273138856	9.65029335287155	11.1089826199901	NA	11.2072578469334	NA	10.5637064849812	10.3118038150586	NA	NA	NA	NA	10.0121600187224	NA	9.79778793008832	9.80216946431583	NA	NA	10.1712751228036	10.959431098657	9.99912302592018	10.1444574379583	9.34182957723455	9.87706947348488	NA	NA	NA	NA	9.59024069218518	NA	10.0328315380122	NA	NA
sp|P06454|PTMA_HUMAN	13.7003215879339	13.6935692025704	12.4127124687844	13.5698866544831	12.7781659059336	11.4033293582775	12.8853460727583	13.2552621761785	12.964159523955	13.7613118933446	13.211426060377	12.8011991221627	12.2271567065921	11.9236620808296	12.5553705372806	10.7642839506313	11.6995470426904	12.1910605944129	11.8864189449825	11.2581699797056	12.0795751773862	11.1867941691051	11.6269038147572	13.4240119446902	13.2658163659476	13.0106611437597	13.1351054556094	12.2971476510086	12.3665732615214	12.6935127197112	12.0912042506452	11.9275638147037	12.0805958431779	11.0675122526542	12.1588899487417	11.2585372895801	11.1101374135956	10.2420562040339	11.397310218993
sp|P06493|CDK1_HUMAN	10.5632783331404	11.1032402386162	9.99780251724442	10.7491346998417	11.0535741072444	11.0312084985065	10.7548223113509	12.2870090697268	12.0294894754321	11.7440845040873	11.7439460069261	10.9993055431652	10.9753868636768	10.73683290662	11.7654253338781	10.4661756850915	10.5301786217946	10.9397873781825	10.7088750461858	10.4529827748192	11.5628502952455	10.9934738378294	10.5904112251538	12.2338037511329	12.2343377819256	12.1610727679339	12.4180770210889	11.092860438626	11.2461310013396	11.8391167148117	11.4961493379675	10.8703010459705	11.0889793703969	10.272337596196	10.7580322944961	10.2756675090617	10.1278908152326	10.280473789416	10.0039500243054
sp|P06576|ATPB_HUMAN	12.8320080717576	12.8755527817178	12.8808016478315	12.5506173807562	12.5456715364692	12.9371204995554	12.5443807160508	12.6760014008656	13.0395723199408	12.1737875174766	13.2503340039905	12.7684687632323	13.5033313499686	13.5153986192496	13.1925861244652	13.094594416094	12.9313457339327	12.9992140054312	13.5277605958423	13.2456416661437	13.2236855698941	13.8718247510725	13.0290550294128	12.8709600866645	13.1220772973602	13.110155769822	12.890963291827	13.5578737192154	13.0733585853672	13.2206827932834	13.4563681524035	13.1695109364811	13.4704623583548	13.2911151150584	13.2423929149498	13.8605475411352	13.433729442029	13.8333549918476	13.5708074545512
sp|P06730|IF4E_HUMAN	12.3393862808429	12.8903435756465	11.5657607457809	11.2319576964455	11.6694235846968	11.8886734228222	11.0088180626578	13.0485042150265	13.0627767765191	13.1159043386497	13.3326848341606	12.9843792449945	12.9945359274487	12.7789193978989	12.7827136601468	13.1091202784669	12.6761745985301	13.0310415038246	13.1145590662135	13.1994608853855	12.7745950807631	13.0613118970358	12.9091706753652	12.994188441203	13.15713812717	13.086297363295	13.1338020022292	13.1996815404172	12.7276198553323	12.9657844385939	13.009918561331	13.0176348480628	13.2574028703881	12.7603168409925	12.8121083775786	12.8851847249648	13.0069716109162	13.1067469134658	13.1087900449875
sp|P06733|ENOA_HUMAN	13.1887990889838	13.4769389012998	13.4527395171369	12.9086158181289	12.8579624834322	13.3765974945787	12.9406503019442	13.600992747597	13.7941002632089	13.5520375898735	13.7419677658217	13.7976363851402	13.5847633958167	13.516464392798	13.6856537519864	13.7399169469773	13.4118300654289	13.8436203078073	13.574357331945	13.6219914335897	13.6672729262351	13.6939321931958	13.5205476468961	13.7010055955123	13.9989304133401	13.8196909956411	13.8059154022655	13.5899223072774	13.6350369212038	14.0213282580315	13.8272735437565	13.8837835708164	13.9574225565236	13.5619380379607	13.8345055078785	13.6740091972328	13.7426992092903	13.8982561606889	13.6941976430034
sp|P06737|PYGL_HUMAN	NA	NA	NA	NA	NA	7.52365486974513	NA	8.74464394229342	8.59911346629085	8.73062966198354	9.52400221607531	9.61398422643512	9.71319264468219	8.8072236268281	9.56268619222853	8.82007237785506	9.47590030484934	10.127489624646	10.234598099315	8.87588195350611	9.91269383473744	10.473028149696	9.75401620387474	8.79397491691103	9.39387198546965	9.15672920596399	9.36974730413538	9.65652220267106	8.69877206605545	8.48292687851412	10.1749486461454	10.0371017315818	9.34477819536436	9.79330288042622	8.68766496300159	7.82322290772961	9.88015144895588	9.04108581101481	9.6457703915577
sp|P06744|G6PI_HUMAN	10.0470807488586	10.3631483767423	9.57041186755235	9.88077364594958	9.17343402121936	10.6918283613727	9.49248397956826	10.7562647647152	11.1426126277747	10.5120378837621	11.1851076992084	11.3962358591439	11.4669727331604	11.7260524354042	11.3340383632909	12.0063241525741	11.6284274607867	12.1448990078667	11.7464077675211	12.0038621669984	11.632301712464	12.0765208989214	12.0523452503383	11.1017402877421	11.6194946956251	11.3310577834024	10.4518719641109	11.3393027046958	11.3582740502184	11.6425812137451	11.728351411061	12.1204698320612	12.1781425752196	11.7600012237723	11.9577626678817	12.1467090636813	12.2334936656167	12.4084808391273	12.1643120656021
sp|P06746|DPOLB_HUMAN	11.2167925614909	10.934320550389	NA	NA	11.4069467531906	11.5997229286828	11.6870544919403	11.6507328266834	12.1952630914752	11.1277155182144	NA	NA	NA	NA	11.7351445542116	11.505662121367	NA	NA	NA	NA	11.6797532054198	NA	11.5391148470415	NA	NA	NA	NA	NA	NA	11.8536233680651	NA	NA	NA	NA	11.8961639586109	NA	NA	NA	11.6289928105478
sp|P06748|NPM_HUMAN	14.4757029047467	15.2002426101033	15.2717059679757	14.6552701712158	14.9714048927576	15.3316937561591	14.4436277291367	14.3048807637707	14.6459881937283	13.5766463514406	15.0321266415466	14.4026021483183	14.7939810235485	14.805376836554	14.5358012062505	14.0601816656768	14.1403717220923	14.2403739517932	14.5063184081423	14.0244216455783	14.0222010706646	14.5138003181712	13.8891634803735	14.5992227502628	14.9074106342334	14.8782027205501	14.7896514731857	14.838498173965	14.5462513244926	14.4693319868721	14.7706430004455	14.1134224439629	14.3352209769017	14.0862747164844	13.8495410078901	14.1928213581301	13.8181342328163	14.1130348267555	13.934264591407
sp|P06753|TPM3_HUMAN	14.0848470882607	14.041053470082	13.5753461755919	13.4158613299256	14.11464389967	13.7243916181055	13.2962242363208	13.4306403752342	13.5014925776863	13.7176534930475	13.8065374158812	13.6340760332239	13.6137403668858	13.0958563339453	13.4979137272402	13.3736722875934	13.0608628901101	13.8128612562685	13.5035570711202	13.2603693308265	13.5525060995778	13.5001743060386	13.2283429025275	13.3591334691372	13.7119573589733	13.4101518369412	13.6661606427029	13.5259530378317	13.3314711176047	13.6608113899894	13.5902338967831	13.7655008987157	13.8119107358251	13.1617144718701	13.6048825821132	13.1874502381168	13.5120996659893	13.7435905863832	13.845701567152
sp|P06756|ITAV_HUMAN	10.6660753085073	10.5129095047274	10.9019285527579	10.6997417272503	10.9129401926785	11.2749435583815	11.18195562983	11.2059248929469	11.2800709433621	11.0125223419764	11.4302299148125	11.063651185506	11.4807173978395	11.2602745566114	11.2617827441051	11.7598083738671	11.3592911843274	11.1237583194406	11.2549837818118	11.620397887395	11.8721072059029	12.0290609847338	11.5565373319989	11.1677254907595	11.5399886145176	11.4603666352274	11.4732144283086	11.6454631462457	11.2448991782757	11.6457850325129	11.0204397575142	11.6411877347218	11.7953948116703	11.164624072848	11.6417832125089	12.033736084744	12.0347312158851	11.9583608933697	12.1027748454389
sp|P06858|LIPL_HUMAN	11.6152999584348	12.093000295861	11.936408210116	11.9433430547972	11.7790396493261	11.9742402180588	12.0377182574903	NA	9.69845082246706	NA	8.82749935143205	NA	9.99818587567299	9.27811000442503	9.35294958705497	8.96274749105891	NA	9.0822022788936	9.62147164152967	NA	9.07442141842269	9.38928212458715	9.34519355624522	9.03128569587567	9.67874613639665	8.94629982861145	8.89541254078222	9.97103304482125	9.86484569763594	NA	10.7596818129275	10.3758283558423	10.5831338688478	10.1165049094778	10.0369200298825	11.3433533487135	11.293485945065	11.6136303584599	11.8132432568253
sp|P06865|HEXA_HUMAN	8.76386434672335	8.77428768867479	NA	NA	8.70866492366257	9.66858512457927	NA	9.98359124592278	9.68742695132966	9.77062265974921	9.8410461133569	10.6177381123289	10.8019880485152	10.0637683190936	10.7341346169735	10.7749157814391	10.7029546793474	9.85411662001704	10.7186026945339	10.0836482642709	10.7984033072193	10.2319271705016	10.2494683777397	10.493493532184	10.8422548828823	10.7295734075267	10.9083876040139	10.5979939359483	11.1404545676826	10.0486384264974	10.5890577692836	10.8392193545455	10.1198899317967	10.0258231342027	10.496082177395	10.6681461772394	10.9213441085057	11.5405105811499	10.7883731725489
sp|P07099|HYEP_HUMAN	NA	NA	NA	NA	10.9753416108636	11.968403275966	11.5481450532772	NA	12.2141541175852	11.8796116368379	11.5871080789522	NA	NA	12.1985194728867	12.5401863330733	12.01625091096	12.5346326616998	NA	12.0890172048068	12.2806188897536	12.24171172367	12.2321895519213	NA	12.077866566586	NA	11.7520000363064	NA	11.6889924891281	12.4879467061979	11.5482300454782	12.9215159182959	12.2366163001098	NA	12.2598790052841	NA	12.044255975259	12.3597245002749	12.3264730398286	NA
sp|P07108|ACBP_HUMAN	13.0322583512795	12.8072943179951	13.2009118843615	12.9098339240858	13.4046643545433	13.0301959671677	12.3540938418948	13.0737555012958	13.0418792533137	13.1647768135333	12.91277837072	13.0336265508697	12.7000944429336	12.5509778534664	12.6140089813236	12.6957369265287	12.1898566068073	13.0690170902699	12.5083150569876	12.3206074466857	12.458504533978	12.4569622845108	12.1553154990098	12.9747413019818	13.1486064356256	12.9804074678336	13.075124464475	12.4647131133233	12.5229156356354	12.8993830965233	12.628799432147	12.5972975494279	12.6746190469086	12.0302416699029	12.512573224872	12.0752991213581	12.4378701670659	12.4891901347022	12.4176118002363
sp|P07195|LDHB_HUMAN	12.5151168083862	12.6141970201752	12.8720267299745	12.2202088250965	12.2486544046073	13.2084191979348	12.1863902445675	14.1661287486512	14.0320643858313	14.1053305105444	14.2967419762871	14.3342000091083	14.1337705644255	14.1280477406692	14.1661964532604	14.225360012775	13.9431824962884	14.3849239713992	14.2282705315503	14.0775910778287	14.124642254437	14.2036108449413	14.0228250990695	14.269547054136	14.4383111883783	14.3113454551038	13.8564529586583	14.107495209754	14.2073456459348	14.3421260514883	14.3596586263956	14.3116651623389	14.2744967421935	14.2967574347232	14.1750777819175	14.312073300927	14.076161385205	14.4461365720915	14.0517925402589
sp|P07196|NFL_HUMAN	10.7414480728253	10.7240901722589	10.1021317969659	10.6915223880168	10.5402419057063	10.0335588597444	10.3233266158969	10.3484520427118	9.40938066013177	9.82940602846348	10.0840327885091	12.210156894361	12.5056810264378	12.3016464536668	12.3603724162583	12.3640472906129	12.2692184987578	12.2483814806336	12.2840179899597	12.0162118829926	11.9557012714908	11.7693702168698	11.5458971998997	9.60069055840617	9.69867024522993	9.35024410890733	9.78755555056319	12.3469462890271	12.2224079573194	12.4129130259198	12.5204818021885	12.0068926874508	12.1610084542535	11.6499749876704	12.1113617672366	11.9195149335485	11.9241737397177	11.912147031873	12.0820701631247
sp|P07197|NFM_HUMAN	11.4692641965631	10.8829742037859	10.7173186891622	11.0469614693677	10.8092580892258	10.9284549913447	10.8009022847548	9.95561972532561	10.3874670654623	10.9938402996945	10.3760365474283	12.3192850716547	12.994118405697	12.8211359848048	12.6043346917593	12.6725611547041	12.3948530151218	12.1497497522502	12.5315168726042	12.2788759313669	11.6686373577226	12.0259958885321	11.8801948857091	10.094530967874	10.063034469427	10.5838296877643	10.5157417869995	12.6443745930093	12.3180172336308	12.4019176712934	12.6600093328473	11.7388655044051	12.0028473026099	11.8265644986257	11.9011618647076	12.2296512941037	11.8375245133537	11.9602002419849	12.1334281866436
sp|P07203|GPX1_HUMAN	10.9440326568605	10.4319471863076	11.4971452210544	10.9431808182311	10.6200054555991	11.7042863477327	9.97383955874582	11.7509759057146	11.8613757212948	11.2289826730949	12.2113921567294	10.1199717414183	11.9830576518073	11.7629088652134	11.4540756173385	10.9064768506699	11.8712777494554	11.9422938582176	12.3828406987425	11.5282951284403	11.8279393369489	12.4981048008988	11.8012972107599	11.0574923398761	11.8594159501807	11.6993844725461	11.7318596694611	12.2531431164707	11.5846180856709	10.9679244959489	11.7381686303228	11.1044532915465	12.0957835927985	11.6888342365043	11.4732518757567	12.1964651387802	12.259672301032	12.4208962479301	10.8670815606677
sp|P07237|PDIA1_HUMAN	12.8437479477811	12.3471626833491	12.5291503834385	12.529500843069	12.6505994444083	13.0112016375518	13.0655321040431	12.8402618568761	12.9968743413589	12.6507121677874	13.0821929108294	13.0008828015548	13.3055386788196	13.2838570114164	13.129956222448	13.1891515521882	13.0951106683073	13.1225326434256	13.138659192573	13.03199887081	13.0918208464442	13.2610000968971	13.0164807344228	13.0711392479726	13.0472190572263	13.0032222530723	12.957675093041	13.3803512141112	13.1046273719964	13.2379383752281	13.3880225734618	13.1788236041427	13.2351390653393	13.0148118943817	13.1917119341748	13.4004936517172	13.3956886466468	13.4979831367934	13.5229742444372
sp|P07305|H10_HUMAN	11.2780279301652	11.261615233899	10.0121533937114	10.9652400719907	9.96198328075261	10.0807651568797	12.3453221130422	13.3984831768929	13.4512135861869	13.7419890065088	12.983890830657	13.2692256193294	13.2960199375034	13.0671979963648	13.9086663888584	14.1029588533776	13.8110428604581	13.3358318329854	13.3492094400821	13.8144115322525	13.8684673150768	12.6368991998097	13.7182053821508	13.8851431496094	12.6878539509194	10.7972104110024	13.4965319142604	12.9733125568178	13.1483908597737	13.7304677411231	13.0056730813772	13.2092680890324	13.1891116201713	13.0322776625291	13.3848333195631	12.7017970296163	13.7613833837743	12.9869095300172	13.4139176441386
sp|P07311|ACYP1_HUMAN	NA	NA	NA	NA	NA	NA	NA	10.1900666915379	9.55444850580868	NA	10.0700712067306	10.6792512200355	10.1887647704045	9.58630481732724	10.0915915930728	10.6499334364615	10.1570665043819	11.1597294247256	10.2083607863646	10.4366932626627	10.7641296386277	10.5851179949707	10.6177211958481	9.85212805388831	10.0121096890685	NA	9.99750889809403	9.92545005232103	10.5296418195876	10.7366396404909	10.6089473462749	11.2042387964477	11.1124619177004	10.5140395391907	10.9979476454603	10.5398737917095	11.0655433550847	11.1382259805038	11.1109802318572
sp|P07339|CATD_HUMAN	8.95466966791804	9.76000751537774	8.92290801271338	9.80693860273682	9.32227278071111	8.96716922815261	8.98915531312866	10.8781645700718	10.7236889610351	10.1428191242927	11.3659217696173	11.3414442409199	11.4944788809101	11.3941889734665	11.2084573191943	11.3375666460107	11.762062300824	11.9093986053742	11.8129334990797	11.7103347921361	11.9608056262099	12.2196840919781	11.8448796118984	10.6872263369126	11.2815115831784	10.9707595271089	10.7440233880278	11.4467088105766	11.4148298723432	11.5442962968311	11.8360027551237	12.0208434192931	11.8140935432898	12.0394469780727	11.718212386079	12.4287435923771	12.1682679648271	12.4184250154655	12.0839202220856
sp|P07384|CAN1_HUMAN	10.056871768907	10.2840116902158	10.0023108031218	10.2010329802316	10.2581830725327	10.0071958049298	10.3013249268578	10.9136442101698	10.4859046760228	10.881492303905	11.0583370897032	11.3118188355712	11.77843960469	11.5315443062354	11.5514251705768	12.2024217687787	11.6043714886424	11.936450517801	11.6690827125598	11.9150184921025	12.0842824051806	12.2349918409982	11.937495029332	11.0298176214581	10.8191727899135	10.7677239875978	10.7049180763663	11.7976613492378	11.5660474803373	11.7930387857325	11.9809330763433	12.1982068617124	12.3492941651131	11.8571120450492	12.1886783585634	12.1740870292316	12.1586278473301	12.3150674682628	12.5312379658428
sp|P07437|TBB5_HUMAN	14.0977747880735	14.7171113470769	14.7468992258513	14.4954307557834	14.2414778269262	14.3573968487923	13.9446821716701	15.454102276671	15.6792468632211	15.1008712972515	15.6838178323154	15.5626690148321	15.4920330147797	15.6784494046987	15.5295091170865	15.6623462058494	15.3813349756627	15.6101777325935	15.640526120041	15.6858505054316	15.3148914463706	15.754670077292	15.3355640791961	15.4192749570936	15.6666919624066	15.5841708868723	15.5682135665164	15.6622147970033	15.4059176174446	15.5471115776646	15.5448735619125	15.5459023187401	15.5328547599562	15.3814316040929	15.2911421410793	15.5560108924393	15.5112179432522	15.5644439720656	15.4042389425807
sp|P07602|SAP_HUMAN	11.6398317905509	10.8573242178091	11.7316041451628	11.2871073816447	11.4194545432734	11.9868394605727	11.8939540705212	12.7056503079581	12.6556790119446	12.7219644080578	12.8279226327975	12.8726820655558	12.8300541586068	12.9639974121903	12.570306411171	13.0967650028886	12.9713188680417	13.1388065163214	13.0045499247466	12.9369103110646	13.2074512907079	13.278524823382	13.2240688754383	12.7781675628648	12.9659920008348	12.6603015528822	12.9405846668222	12.8784733100149	12.7686268869845	12.8037429203758	13.1440521217084	13.0379873013396	13.2127419464402	13.14111390468	13.0978271538118	13.5761205511764	13.3976889420697	13.5420938506177	13.443392135746
sp|P07686|HEXB_HUMAN	9.71200030375086	8.60956913225652	9.95173601274281	9.08753365180087	9.74239822620786	10.4564748278867	9.28257570957391	11.3082871857043	10.9495193336026	10.2179393533034	11.0763697266675	11.3001998281361	11.1832604166659	11.3165723500468	10.1311129875892	11.5211887062969	11.6428505239329	11.234737556045	11.7303459449219	11.8266566974761	11.8853101556903	12.1058628464736	11.7647116971464	11.1227817274298	11.1906886562023	11.0795682010818	10.3968387494477	11.47137607822	11.2864928373784	11.3420657352675	11.4747413920945	11.7626915667318	12.0873473184516	11.1299046797734	11.8449724973882	12.3813649581674	12.2022195680115	12.5403385828695	12.2932720831134
sp|P07737|PROF1_HUMAN	13.2451465856964	13.9578254012363	13.7870849468394	13.8047327217298	14.226957066085	14.0118400597438	12.6832492314379	13.6130554197956	13.4913997819451	12.9128270477573	14.0247433727491	13.6802794151201	13.658136118204	13.738016116312	13.3286544587966	12.957812838109	13.2508032062823	13.5662075654752	13.549632528612	13.324349786744	13.5290903597332	13.7302842713237	13.1997587110835	13.2818910042859	14.0742288627766	14.1099316331978	13.7082121829921	13.7024783210978	13.5483917137697	13.6405966489174	13.7807176784199	13.8605976407205	14.0372669513684	13.7025775771868	13.7014319709465	13.9379389582054	13.748500111602	14.0062648044549	13.7888383802732
sp|P07741|APT_HUMAN	9.73314745139145	8.69064474932204	NA	9.62343908374319	9.74314073962681	9.80279446901685	9.52727015051929	10.8025977861667	10.8761572017248	10.4618371623322	11.0904997954629	10.264484216955	9.73720947445079	10.832151994024	10.5093372905949	10.4545726064713	9.96568633597787	9.25959577611647	9.47947192686865	10.5030536599993	9.97990287511622	10.4363531453636	10.1537576338815	10.9890814900883	10.6334483162195	11.1311220368414	10.5695677956341	10.8995691427716	10.0803060791097	10.3406206208393	9.55088880020138	9.8874441671891	9.81324196227131	10.5069975503007	10.3762346258462	10.7793834498855	9.39938072067113	9.53716234805509	10.5805068288103
sp|P07814|SYEP_HUMAN	10.6877142633299	10.3596735831968	10.8182213132163	10.3823391604442	10.6041941878143	10.8649353667195	10.5923675734714	11.1654501168864	11.3469009598037	11.2434685744277	11.3797576274369	11.067902960889	11.1316922695648	11.1938547554698	11.0427486504175	10.7883159163008	10.7426306280111	10.9108309065424	11.1518613531378	10.9343019411183	10.9905135093533	11.2731849880935	10.8030184291078	11.1593897042983	11.1907093643978	11.3094993974718	11.2984187929149	11.3216288145914	10.8500567520229	10.5762533838462	10.6538177502319	11.11713114755	10.9859508416892	10.7122918483968	10.9136823029124	11.1485876702283	11.0089649713175	11.4131727216143	11.0711794215151
sp|P07858|CATB_HUMAN	9.83190360043062	9.18316256922565	9.73013213505941	10.1106007621136	10.390815615365	9.61288185309363	10.3352885864046	10.8066776938854	11.6576276432846	11.9608956430917	11.5619769601278	11.7536539188671	11.9558816705061	11.9352383970049	12.0075827681657	12.5828989887973	12.2630229888874	12.4999806479911	12.3428342911313	12.5527810858352	12.7076647537922	12.6202642337567	12.6110346317566	11.7841353377126	11.6627276885411	11.6158381676004	11.9444743896552	11.8742014514611	11.9259822199112	12.2209803986874	11.9124559427108	12.3782829921584	12.3912344175118	11.8463528955751	12.4417148972405	12.7840129193764	12.913646443734	12.8498581047996	12.8302324233613
sp|P07900|HS90A_HUMAN	12.0685694001804	12.0997814774106	12.3298688910203	12.0383487089877	11.9188642797133	12.1170932542998	11.5093982701063	13.3983731705585	13.4663759632603	13.0236667870955	13.7263184346899	13.6525690225248	13.551366564838	13.4860019429209	13.6346219742073	13.6736585278499	13.5221839323084	13.9948930778808	13.7869996021068	13.705171469752	13.6859908460746	14.0780502481889	13.6027154294151	13.4918523282237	13.6523188380867	13.6148169237221	13.433363169765	13.8179837699476	13.4789798249245	13.6990481567624	13.6014167254824	13.6468985542432	13.8045114076093	13.8748161514636	13.5533788154167	13.8715063934391	13.6982967329515	13.9319110165935	13.7314995430579
sp|P07910|HNRPC_HUMAN	13.137407857788	13.9086110469265	13.4647018897235	13.1433639169162	13.1651023328042	13.0772645218388	13.6071964007979	12.814158377698	13.0482273167193	12.5603428332808	13.3572875333704	12.3766962375649	13.0467723984076	13.2885357128154	12.9016214421582	12.7545452243543	12.6227655826423	12.4132348765993	12.799559394921	12.6573073253957	12.9599298897997	12.8032549640246	12.5268627078099	13.1610911706126	13.3579971247848	13.0866023806837	13.1643692157791	13.3494172182149	12.9234227853938	13.0454313927012	13.2197377250864	12.4808741203939	13.0298314411381	12.4213799315257	12.6363372189269	12.4645859801032	12.521542028252	12.3616842920214	12.3644675323104
sp|P07919|QCR6_HUMAN	14.0294826128402	14.119975848725	13.890659672294	14.162571202745	13.5666081720755	13.9549548850304	14.0441925078476	12.3888499239914	12.6437216865588	11.6303226926272	12.6833708969152	12.4154116634511	12.9210626020365	12.8651643155791	12.6120514932586	12.5744482235415	12.5584476606075	12.3922579615191	12.6308531749288	12.5889024256502	12.6819999238749	12.9213811665489	12.5378492616673	12.4761762376795	12.5976177717776	12.7026216855331	12.6609075011591	12.9896360185731	12.5605815838646	12.6392163735546	12.7649003686425	12.3697037152636	12.5831622343424	12.0907347248255	12.4340181795943	12.7011989967677	12.6513681293859	12.7798032627011	12.7846675368865
sp|P07942|LAMB1_HUMAN	12.328090399041	11.5526351430046	13.3338035424077	12.2221878047512	12.4246452784236	13.8506270248051	13.9398025943605	NA	NA	NA	9.44303991063514	8.75935020727783	NA	8.65189116707262	NA	9.48252112331217	NA	NA	NA	9.45480837967434	9.51297061507598	9.57349578077383	8.85769665033236	11.304619572306	11.3964494479499	9.61156731657743	NA	9.32096713981211	8.98820091361106	NA	8.8135327201823	NA	9.16418223232838	NA	8.70372515252481	9.80552186775089	8.57100926819135	9.75218528287591	9.43022602909554
sp|P07947|YES_HUMAN	8.64544387854668	NA	8.92594027374143	NA	NA	10.0652890336118	NA	8.06646361028584	8.42242020964965	NA	8.90841774612489	8.96440812975818	9.96823996164242	8.04741789523586	8.61701156962222	8.85742027849924	10.0031587887765	10.3525041256209	10.2609144737925	9.95665364268438	10.0071660060436	10.8521806978335	9.98610857977565	9.90357736197654	9.80644092356138	10.0960396022231	8.61116228826703	9.47165352779195	9.92163514371629	8.76846113148138	10.3071577841281	8.79453217477397	9.01602775949843	10.4744877566429	9.96820214354538	10.7675894429202	8.90021629462188	10.384523342228	10.7729741586005
sp|P07954|FUMH_HUMAN	10.9740939459105	10.7057090112756	10.5269605169242	10.0924538093336	10.7227357532316	10.4675754349226	10.4363851348765	11.294156149491	11.2247232458829	11.2128359786907	11.0287622363843	10.8317834784144	11.4236008743153	11.5618755066962	10.8568769281823	11.4041394623897	11.0534558255417	10.9068731004476	11.4121831045074	11.3176785996094	11.3169227718163	10.9696969026182	11.3893944690785	10.9737390068289	11.1544466355668	11.2659861477676	11.1671172898152	10.8387868726244	11.1822250709409	11.2404383913979	11.9084936127405	11.042065827861	11.5893207497836	11.3464653387112	11.1341375701197	11.9177697185902	11.1373005643524	11.6852667192933	11.2001077161148
sp|P08047|SP1_HUMAN	10.6839455238678	10.3094728023567	10.2823078977917	11.1291211570202	NA	10.296230895154	10.8620819479319	10.791163704778	NA	NA	NA	NA	NA	NA	NA	NA	10.3733240583693	NA	NA	9.29739687590179	10.1328665786385	NA	9.46979671233927	9.98914515646735	NA	NA	NA	NA	NA	NA	NA	NA	NA	NA	NA	NA	NA	NA	NA
sp|P08069|IGF1R_HUMAN	10.6247775192106	NA	NA	10.6750200440221	10.848296642592	11.6846256073548	11.6728182580248	10.5314285141319	10.6513660062855	NA	10.4167486229572	10.5314289717065	10.7685615957323	10.8446768159358	10.6857646802535	10.4729623607334	10.9482650427262	10.7838571826541	10.631847626985	10.6969832609337	NA	10.7988816934464	10.558172521964	10.5748517381972	10.4567438020274	11.2043651276586	10.5978334212295	10.7102725213247	10.832326747285	10.7358279971132	10.8332814694657	11.2840641944751	10.5682664761203	10.2333181379664	10.6448236818261	10.6160703625313	NA	10.6173966015653	10.981949992542
sp|P08133|ANXA6_HUMAN	11.7531949487378	12.0083503100746	12.0640472303186	11.5199944901126	11.155814092481	11.7613021883746	11.5256834649867	11.5531832582702	11.4141838614389	11.2969328609077	11.7714247632602	11.6993290481021	12.5104205713311	12.3208068908921	11.7454404252291	12.3009664814587	12.3395264875011	12.1613547450877	12.4032227251413	12.4110323268624	12.7265035190175	13.0975501671207	12.679687594378	11.5175981627289	11.5397275565012	11.8487831338678	11.5873433010943	12.2949604293955	12.057203510078	12.3669095681886	12.4750052084704	12.4825554378468	12.79418407343	12.3192840441774	12.754533741229	12.8455029143378	13.0579663278988	13.1560343705703	13.2225351123658
sp|P08134|RHOC_HUMAN	9.72593944665216	10.1412581725121	10.6083665741106	NA	NA	10.2990464516575	10.3570926692514	11.7315755781614	11.5636190649879	11.6062750222048	11.8763066465652	11.8153190800253	11.9059637717882	11.8669991159471	11.9996573173198	12.6934960341467	12.0209796497247	12.1319651688515	11.898944721989	12.0649986261011	12.2777664522152	12.9223313676395	12.1283042012624	11.9924215425351	11.8000064487395	11.8546872569199	11.5352679675508	12.3991345207848	12.0247131695327	12.0911712248623	12.106970382268	12.1228834303846	12.8237390725282	12.4033648382137	12.4603556215902	12.6574400688159	12.7610801830059	12.8598245860199	12.9209902024809
sp|P08195|4F2_HUMAN	10.8779602044387	10.4407923383236	10.9982987784704	10.8607121582504	10.5122354248519	11.1488737405951	11.9739540689172	10.5274739820032	10.4074194619308	10.4552085555063	10.7653099745734	11.1430190186372	11.481375850382	11.5358079525959	11.2288138416769	11.4328668644172	11.8302559408138	11.0343588645847	11.5573122233465	11.9010932738009	12.1006487989456	12.2698536834719	12.0463756444597	10.8204037190052	10.6013183749257	10.8566108929165	10.3198668184259	11.6753065375862	11.2717741011703	11.4183731428156	11.6012527329395	12.0477958051693	12.0158681470319	11.9728294940014	12.3415969363366	12.8012019205635	12.8513310123842	12.8762775525449	12.8328814215101
sp|P08237|PFKAM_HUMAN	NA	9.02867631144323	7.94877492057696	NA	8.85970455774031	8.58474791566076	8.0692680220515	10.8935379850405	10.8453921849275	10.6831836864238	11.2587726207013	11.0699666243247	11.3693335795705	11.177924185464	11.4815314545422	11.5671509017137	11.1610570049789	11.7613014492045	11.5553312919622	11.8561596851574	11.5946127551225	11.9530081868492	11.5635699947161	11.1195490438244	11.258178567414	10.9104880167916	10.9945092871686	11.4299191859798	11.211059970296	11.1899060791902	11.5553331077615	11.5731428221051	11.7554874777177	11.5351937438993	11.6562589166253	11.7770122673404	11.5632233037494	11.9975092676674	11.6075733529041
sp|P08238|HS90B_HUMAN	13.2576906593129	12.9272870708073	13.0784670074355	12.5439999935843	13.2887587941401	13.0270231562242	12.601377234637	14.3172404451664	14.1076908131106	13.7674025311154	14.451905684058	14.150389499575	14.132848975143	14.0231834487064	14.0954221213748	13.8091809206741	13.9568080138892	14.2603859890008	14.1083066275478	14.053498250774	13.9384624231632	14.2060867192212	13.9039983858184	14.0852151574395	14.3438171910266	14.1801310683747	14.2836678928487	14.2661461567449	14.0049025242188	14.1497442387136	14.1123412687953	14.1719264292995	14.2948240735782	14.198209491099	13.9399247364945	14.098503070212	14.0418612005454	14.1010383844738	13.9751892521282
sp|P08240|SRPRA_HUMAN	NA	NA	8.70892259869796	NA	9.56189536841853	10.7014531850592	9.11606853979741	9.66276285595961	8.32254804906023	8.81438886401473	8.56432875541756	8.8462345785308	8.61551354834387	9.39374691729282	NA	9.2774955083174	9.75458723157439	NA	9.32447744144227	NA	9.31892867701731	10.1388182094121	8.64218139291169	8.17130219515104	8.4092688611617	9.2995076139099	8.92573306839947	9.47466798693061	NA	8.83217215310744	9.76272864313986	9.5530432583098	9.87997705460315	8.47538150894604	8.46080085204929	10.2090437451871	9.59657801831223	9.55538198110708	10.3112809775714
sp|P08243|ASNS_HUMAN	11.4985814562311	11.2731608630912	11.1998859728351	11.4591507843996	10.7265408443343	10.7334397452498	10.9691569533613	11.4607943400399	11.5838680501228	11.4723135426669	11.3467373398719	11.9545550588844	11.2476114549478	11.5793623777878	11.7292975403851	12.3734794153236	11.9818989730567	12.0580250406941	11.9779046040977	12.1450967079363	12.2210166772907	12.6854248812893	12.1649854667033	11.3650099222477	11.526409226617	11.1842022613196	11.7403116431034	12.2107383506404	12.0018015644095	12.073569311645	11.9167000642236	12.8487050114757	12.5195941746638	12.6556853162846	12.3996293991575	13.2066441450042	13.1470721351786	13.2966825183614	12.9317589822274
sp|P08397|HEM3_HUMAN	10.4235524569658	NA	10.2626054484678	10.4398940418762	NA	10.0592229634068	9.11613958860653	9.96515823184333	10.6872351976843	9.73981119942702	10.7718806322315	10.3872753026854	10.3008410907566	10.0906972404323	10.1798630539752	NA	9.66788566220467	10.5826281431343	9.96787420091351	9.90893102885199	NA	9.96814359959806	9.71436997205952	10.4622687330645	11.1175133175497	10.9349578665602	10.726228604495	10.4121325792741	10.4752458701804	10.4568893266682	10.3225638399008	10.1813634982429	10.465547628725	NA	NA	10.0122347285264	9.9452343167326	10.3009971230864	9.95978508206869
sp|P08559|ODPA_HUMAN	10.6409837423003	10.2864920380588	10.0405047608768	10.1160967954066	NA	NA	9.78253439333602	11.0146386099115	10.2133291836758	NA	10.5740148180167	NA	10.9266233727646	9.7845759770734	10.6629543065472	10.7861258603641	11.066602425748	11.2812840696387	11.2939694791518	11.3248629574875	12.0278883030032	11.6398952881387	11.5071033345694	10.9043350635737	10.0308432902052	10.6973257065285	10.1160719368867	11.1898828263327	10.280333527184	11.0561841646846	11.9082771583016	10.3571040386444	11.5250290654459	11.4557888254406	11.1018348143586	10.8310641569107	11.2987949420722	11.521351411557	12.0053070774309
sp|P08572|CO4A2_HUMAN	11.2357295988962	10.9280584010958	11.3102278395954	11.5313611446226	11.1188544346611	11.4408470160331	11.828923987264	9.71353807493937	10.0509579696914	10.7400680786302	9.71998855014087	NA	9.81567053554531	NA	NA	NA	NA	NA	NA	NA	NA	NA	NA	NA	NA	10.1289693841392	10.3050611116477	9.20287310112462	NA	9.79275296757485	NA	NA	NA	NA	10.0015248019612	9.8185393471832	NA	NA	NA
sp|P08574|CY1_HUMAN	11.7375093047156	11.2779814383254	11.5257159940298	11.5146615546703	11.0388462483487	11.76772888739	12.0076735585946	12.4393089588325	11.9970217545043	12.1782665831639	12.3268266675946	11.4821002745256	12.7883532364061	12.7087742286431	12.2938707067023	12.736496156105	12.5063285267666	12.3508671361237	12.5591387809557	12.6177931778799	12.5006980725794	12.8152356320069	12.6981295751977	11.9542087765137	12.4568221205418	12.3114211235412	12.1981336690585	12.6960503086025	12.7687343652497	12.178066693686	12.338316240094	12.3060049175823	12.921680993837	11.7353306142418	12.5213936281653	12.5447945928542	12.6742970143092	12.8966732046754	12.7509276251633
sp|P08579|RU2B_HUMAN	10.362666389925	10.2256682403831	10.4001372075324	10.2054121561555	11.6003084631355	9.60729270149253	10.1942446688827	11.0161302620211	10.8215785667988	12.3823534777365	9.63375103458318	9.5205586461794	11.5307099398638	11.0558147145083	NA	9.23129668611426	10.7234378957654	9.74734337683167	9.65558321967317	10.6754321811911	10.4476334007219	9.71518340939039	9.40090191670564	10.7929673958828	9.80220179870619	9.76322922055312	11.1716664387378	9.50374986442104	9.71039884784807	10.9473366739638	11.9079175883634	9.68946102954363	10.7467138988176	9.79718827799881	9.69303050325648	10.1336501911442	9.32926738354278	NA	9.75266683132557
sp|P08621|RU17_HUMAN	11.6731315341606	11.4642053248487	12.4895393839894	11.1177349329859	11.8527355447882	12.6738576798602	12.5254283881367	12.4053140888651	12.404436006395	12.9942393500658	12.417428831177	12.248890440745	12.4264874311928	12.4644653623337	12.4193168972717	12.0272844026968	11.8717028107648	12.1144720850734	12.0486215189278	11.9871496762003	11.732195035815	12.1166770906571	11.6287565853141	12.5585871694507	12.4069796520422	12.183816935627	12.6104872347515	12.4317603245943	12.4546142175682	12.4810738406202	12.5771426104794	11.979653853316	12.0054542705288	11.3759731581641	11.793031611764	11.8969207911142	11.835025404645	11.8933703915971	11.9176949334999
sp|P08670|VIME_HUMAN	15.2331513446869	15.1051697138806	14.9874246991253	15.0694682963885	15.0391629549597	14.9665287381668	14.8965830882138	14.1223828669762	14.1902391666699	13.7426030387097	14.2534556084241	14.4965043369078	14.7062650593508	14.6920147841411	14.7207538653436	14.7613065181647	14.9535321099255	14.7669304725056	14.6659039686068	14.5435080538334	15.046601097554	14.7828150380653	14.8574893753496	14.2748072264372	14.284666962153	14.2216300903062	14.1129035020351	14.7478752477614	14.5744168829098	14.85471781506	14.8687888337085	14.6945260182095	14.7906163330069	14.4796771896327	14.9216540650601	14.781653785333	14.9102913132633	14.9920210042805	14.9174332984007
sp|P08708|RS17_HUMAN	11.7998487711993	12.2303876991175	12.9670694044684	10.8880575337836	11.752296720636	12.5328040781122	12.6580406052044	12.6694016339246	12.7357703567218	12.4128041016432	13.0550932754809	12.3982556404705	12.96548452146	12.9486113774253	12.6685139869349	12.2060081202072	12.5313977374949	12.4256031729158	12.793943035309	12.4854853703599	12.2599571505404	12.8925807132412	12.2802971813577	12.1453183892213	13.1975392613817	12.7964153936502	12.6567851718544	12.9847386316189	12.7541657178385	12.9156005969355	12.9999999098504	12.7070120450199	12.6302665055701	12.5423335680017	12.365421850589	12.5781597922988	12.4010117355514	12.6750182617049	12.4725623174435
sp|P08754|GNAI3_HUMAN	10.0122742208596	10.5454673973782	10.9063191378541	10.0903136984862	9.82002553086243	11.0602650540277	10.8189628398052	10.8857780229891	11.2471782004269	11.1028341161861	11.2397968839995	11.4452687054317	11.8626533165925	12.1104248932995	11.8289591436263	12.0356105032308	11.8344641152504	11.6814680669518	12.1445654842323	11.8180800057369	11.8522718503882	12.4187472067638	11.7606516367252	11.5404765189531	11.3899110389758	11.3651132681649	10.9171400434829	11.9515010634803	11.6357795669937	11.891780168263	12.1764488860944	11.6517827804376	12.0379940449005	11.5387747004812	11.830948785973	12.1240572626234	11.8467598356743	11.9717827185771	12.3005958529479
sp|P08758|ANXA5_HUMAN	13.795468293598	13.4562290088086	13.2277152492187	13.6747036309889	12.5684273956089	12.317918544777	11.9971068638571	12.8692298098603	12.92486516055	13.0836670557007	13.2744668316446	13.2060107407049	13.0786176326628	12.8423553728768	12.8679506529928	13.2616271774367	12.8303461089054	13.4073951140668	13.2607795406306	13.3005016663105	13.4973977810895	13.4938839036721	13.3158470225645	13.0891259235672	13.254603948767	13.0969869032934	12.9176366588479	13.0547809350478	13.0531409680424	13.4018428563287	13.082505235599	13.6055952950524	13.8496128372753	13.7526741656706	13.4289785490921	13.645155040811	13.4581191172878	13.8313650281679	13.6045188395875
sp|P08865|RSSA_HUMAN	12.826468580096	12.8934521289099	12.9513527718782	13.2572496951671	12.7425306136778	12.7377403622439	12.2136244268359	13.3329742774508	13.1442948010097	12.8790195798639	13.600405171161	13.1753923386157	13.4881634596278	13.3626415610447	13.2638015900448	13.1935206115521	13.2038955086849	13.1352926365391	13.3833426500488	13.1642193979815	13.2043177973302	13.5014715815187	13.1101136297651	13.0615069002956	13.4284984899719	13.2742393016122	13.0914648479103	13.5789605320415	13.3178485708494	13.4556187512349	13.5933317499793	13.2529197653961	13.6449829046693	13.3908695546004	13.3442536093967	13.048073941182	13.221299756155	13.4991205557486	13.3967337108803
sp|P09012|SNRPA_HUMAN	12.0809775588003	12.6869987655655	12.696452611722	12.8448915910042	12.1982431891877	12.3280282337081	12.2586899556616	12.2291636355394	12.0255000440332	13.3453152607681	12.4305011258081	12.1730958974444	12.4363255169433	12.2507045504713	12.2041822440535	12.3834367888211	12.5205348338369	12.0741976067443	11.9014429320949	12.0275565727348	11.9825155560721	11.8576163030504	11.9927958807572	12.5074347059155	12.2813131034698	12.5067796106983	12.5529570865251	12.5937795965364	12.2157276056175	12.6710806436108	13.1127864879453	12.0712727370932	11.5830565675997	11.9666195141643	12.3101300750407	12.3434817181619	12.0870688728071	12.5172133769927	12.2908296267937
sp|P09038|FGF2_HUMAN	12.0106240569637	12.756281132922	12.5767628527165	12.5204016609026	12.7134236282183	12.6454816750595	12.443350872362	NA	NA	NA	NA	NA	9.7953042161856	NA	NA	NA	10.1077235104089	NA	NA	NA	NA	10.1553141062813	NA	NA	NA	NA	NA	NA	NA	NA	NA	NA	NA	NA	NA	NA	NA	NA	10.1060512655584
sp|P09104|ENOG_HUMAN	8.79258019110725	9.02870288659704	8.61834319604152	8.72261991412886	9.3077822704458	8.61414042460085	8.99458934879645	9.95175815701042	10.6696132127705	10.6952014283443	11.2199401014604	12.1105279389092	11.6375650050117	12.2248184267512	12.0263091753705	12.6053309929592	12.3281609674438	13.1213206601745	12.7595848706908	13.1788659988918	13.1135140491526	13.3067094562022	12.9225692529908	11.1158760699472	11.1370781543131	11.1808493362564	11.0887032018022	11.9970831679922	11.9982254017729	12.2860644363771	12.2087514331776	12.8995439274478	12.9640565094291	12.3944140638824	12.695246316014	13.3165078207916	13.2978728181855	13.478006368297	13.3867139509967
sp|P09110|THIK_HUMAN	8.95360695844234	8.94041984461643	8.81783952395233	9.53059116916761	8.99575018124634	8.36934966088701	8.20685422802316	9.68373002009779	9.35269534052291	8.35177413359182	9.75672405483376	9.83372131057601	10.0745442865866	10.3456639005792	9.87128060603345	10.4589495131896	10.3775608762673	10.1359765511563	10.2421594849271	10.8043728858308	10.3637007746445	10.9778791313419	10.4555179120956	9.86660297316341	9.84945802644434	9.91062315064231	10.0612159921576	10.3995963215204	9.90573331270388	10.1491494224751	10.502540203702	10.2246305861186	10.1870496929556	10.38889268185	10.2404586514714	10.9849836805793	10.5769218399329	10.8063575226683	10.910162081111
sp|P09132|SRP19_HUMAN	9.65748785694022	10.1323187510795	8.80975168130828	9.95774907369631	9.59328783101056	8.99993235086258	10.5552791489906	8.88645736482443	10.1852531453038	11.3376354819141	9.00419574891442	10.3872957661406	8.98729926210235	9.2225770094603	10.4226517927207	10.0738815887633	8.97238644752476	10.1580367938798	9.08778622365815	10.4988017908551	10.2355330194664	9.12902513690237	NA	10.4940652963303	8.92906191302042	9.07834848449322	10.4485349504093	9.07451805573115	NA	10.1703368593306	10.2211541691751	10.2476855813069	9.18592337687925	8.89868741350204	10.2534832126531	10.072440861687	9.7875278246517	9.1478232816709	9.11290344327941
sp|P09211|GSTP1_HUMAN	11.6005889243781	11.6513207955714	11.3726045237305	10.9626792157031	11.6423341515874	11.6580783366634	10.5943640104985	13.3039716286188	13.086891357729	12.8076345827139	13.2525503173833	13.3870862326988	13.1087239395726	13.2035272860183	13.1981450534308	13.4077232785718	13.1761049101092	13.4977833958015	13.425102875728	13.4364794395766	13.5210683813202	13.5749612472566	13.3704269636227	13.1594369366477	13.321380645371	13.329331750692	13.1204047034273	13.1783620458438	12.7864100006242	13.6323179986869	13.4510155305344	13.6480833146152	13.7985143271293	13.6778079574813	13.5108050564853	13.6860121510195	13.7729135283757	13.9159613256735	13.7254691562352
sp|P09234|RU1C_HUMAN	11.1460988648758	NA	NA	NA	NA	NA	11.3201837520156	NA	NA	12.1326691074468	NA	NA	12.7506863309373	12.7794488380445	NA	NA	NA	NA	11.6161780099768	NA	NA	NA	NA	NA	12.8489991783667	12.2668128208183	11.6568794371497	12.3966250593889	11.8255079142083	12.4441164498608	13.1042317239796	NA	NA	NA	NA	11.7678824065125	NA	11.4798704242433	NA
sp|P09382|LEG1_HUMAN	11.7600907690064	12.2983324976284	10.9964040378333	11.3143060635816	11.0075285642073	11.705524630153	12.3753046222058	11.2024221365597	12.4175270224829	11.5564205174412	11.9708208573547	10.8944074863451	11.0108781734353	11.1404919460404	10.8428262633139	10.9736758877199	10.3464841164401	10.9968189059459	10.8144417053612	NA	10.68237544463	10.7910761565981	10.6104151052992	11.8787440176642	11.1744790352378	11.8615672306732	11.3828567398465	10.9306895647212	11.8913631529375	12.1825877343992	11.83804561465	10.9664672719303	11.5571211588	10.6631982440775	10.9618827306545	11.038308613551	10.9633372556607	11.0883912242195	11.0141155924504
sp|P09417|DHPR_HUMAN	9.63497242442136	NA	NA	10.729656347793	9.18727623625387	9.4446157279901	8.93437623318235	11.5703539289399	11.1979776327487	11.5092335245337	11.670518787102	11.4192715761567	11.3472435218572	11.3983221128215	11.2883042931064	11.5043670135078	11.2268158192338	11.5568922086769	11.7149564127333	11.8761351651071	11.9968382946429	11.9486367851405	11.4398616869551	11.6078608239293	11.2869552074382	11.154478733258	11.2743303277846	11.6779204814501	11.5710591740044	11.4802011344868	11.6835830747986	11.759864374513	11.8684355004854	11.623364783179	11.3567959100615	11.6872019083254	11.9752804223061	12.0298074841106	11.4592486616795
sp|P09429|HMGB1_HUMAN	14.0006518153357	14.2452467008959	14.0163936198799	14.1040494211816	14.0881939338352	14.5084735735306	14.2683217845438	15.9622897303677	15.6240905915858	15.7533738054462	15.9698906513642	15.7036142419687	16.0134333403919	15.6776020225786	15.8251161579283	15.5459576078953	15.5570345081748	15.4813988868191	15.5122700274689	14.9639468499398	14.9811745219758	15.1692015230348	15.040749696343	15.6089650593459	15.9614080713153	15.7778104658528	15.6712556241565	15.8604689575503	15.6822355648921	16.1410892861078	16.235609144079	15.5233441603433	15.5977068357465	15.0562962880312	15.6452290334607	15.1060097539286	15.1410020862333	15.1725499690438	15.1157400983474
sp|P09471|GNAO_HUMAN	NA	NA	NA	NA	NA	NA	NA	NA	NA	NA	NA	10.7473073003055	11.1770552397635	10.8536457372089	10.9990430936898	12.280795408391	11.8267169878167	12.0239430308018	12.2097137177983	12.5978592767768	12.7667293910639	12.9111732687504	12.5698057328785	NA	NA	NA	NA	10.6376237144402	10.3241882188336	10.7903618671744	10.8694130739205	11.5102953157632	11.6740132649579	11.3854531820183	11.6804239440199	12.5020139336364	12.2765521975122	12.4764133063312	12.7006015351676
sp|P09486|SPRC_HUMAN	12.0419117216175	11.6000997832477	11.8505103264275	11.6255129856093	11.6658421630075	12.369330634695	12.0819318572459	11.129315613409	11.0586393302767	11.0973025670575	11.1196137810556	11.7486534344189	11.9008731965311	12.0453570159925	11.8047931439821	11.6353174018333	11.9383009837128	11.8486321787633	11.8790446808476	11.6199519915664	11.8660864505833	11.8897468154322	11.8079477331908	11.4351366397882	11.1927878655062	11.1336948116822	11.2907248138595	11.967357091186	11.7142090846963	11.9717598540396	12.3873804551927	12.6011782673599	12.2173429029775	12.0186813049551	12.6922184698079	11.8530842212485	12.2082205333534	12.2924107649975	12.2806877359644
sp|P09493|TPM1_HUMAN	13.1012750275527	12.8363267796383	13.1009698306223	12.3104385902678	13.4503672459562	13.3332716337378	12.4221313533121	12.4668007850205	12.7459810270894	12.3097766899979	13.0168452848692	13.0767312293184	13.0400721158485	12.8942097098818	13.0375448930284	12.8551940110771	12.724884732761	13.461095694944	13.1962708704649	12.7143693030613	12.8937538690667	13.2340004030521	12.7258277412738	12.4806312515239	12.9756189046653	12.5376012778839	12.519667857242	13.104752881042	12.9521574777236	13.1507266554833	13.250220315089	13.0713494836527	13.8286318515071	13.0761710524894	13.0459766136526	13.2291260223096	13.0006984270532	13.5122818791841	13.1566327895403
sp|P09496|CLCA_HUMAN	14.2871134364294	13.80448930581	13.4037227144984	14.3205632598654	14.0224900720715	13.0327943231982	13.5176808817392	13.3894875584577	13.927479467853	14.5421669986888	13.7079762268965	13.5694170895529	13.9516517933328	12.6223122842038	13.9363580036177	14.1210001477134	12.971140863979	13.9452341165532	13.7127235839802	13.6118790099207	13.5138709904323	13.9882868383133	13.2670359912497	13.797408491707	13.7842474922438	13.538845223469	13.6396663744792	13.9579634664997	13.8005901473995	13.296352388499	13.9855721908838	13.8207730960322	13.7973804210662	13.4602398901429	13.7614330491908	13.8263507206457	13.9159303289864	13.8582899099039	13.4700326813817
sp|P09497|CLCB_HUMAN	11.0550746212323	10.6249878536916	11.3733387731131	10.727406005715	11.4181117941225	11.492592169179	10.8288132043649	10.8178404091158	11.0603473192675	11.3913417331184	10.7931566656734	11.4917662911925	11.5285975408161	11.5906668758803	11.7335896766437	12.0623881033085	11.4336376555813	11.567642492969	11.7590694383519	12.0469451047913	11.6388485142099	11.6986028663865	11.3652661760138	11.5089938092782	11.1436395757336	11.1992321596229	11.1892993979638	11.5204678948923	11.5965954875604	11.0843806482096	11.0766941499133	11.6812233390538	11.566842790604	11.1202597902012	11.7022228852594	11.6652432910212	11.2707067889908	11.9944349025007	11.6187996374194
sp|P09543|CN37_HUMAN	9.16056246633686	9.281947757085	9.87729224174067	9.51887556720761	9.7926365029588	10.6752176971249	10.0446315883736	10.5437779191895	11.2266076862971	11.3914596023904	11.5028462476028	11.1336350544258	11.8873523436296	11.698628849433	11.5954629627048	11.9645104765416	11.5802143255006	11.6180340244081	12.1508235354839	12.0722518363197	12.1609755261867	12.5760537554477	11.9417934878072	11.3652394465032	11.5319610953283	11.3411777590763	11.2601128565516	11.9721068499477	11.769217830464	11.8714584107695	12.0463268102258	11.8173286832064	12.1209910908658	11.6763186191038	11.6452429360697	12.4157257666221	12.0552551943745	12.4382259316262	12.4680934349311
sp|P09622|DLDH_HUMAN	11.2111018465861	10.9383811617134	10.5072668708965	10.8994491046116	11.075438501845	11.0516704182758	10.8128496926299	11.2241516664893	11.2753313777984	11.4702496504601	11.2379625246343	11.5943800023073	11.741696072334	11.2508718174487	11.6579823979678	11.6854779951251	11.5483526773416	11.7499428262719	11.5154006361459	11.8286503603107	10.9477660834517	12.1923558224523	11.6258506471151	11.2723624088844	11.6983277617892	11.2803218634817	11.5479483522802	11.4396361026877	11.6894086004674	11.549047934879	11.339787524819	11.4679272277844	11.6005250929755	11.4441509558202	11.8336989920508	12.0776624614179	11.7335547515961	12.3524162733881	12.3180883949066
sp|P09651|ROA1_HUMAN	14.0403451424965	14.5198087376131	13.8376507915877	14.4177941079349	14.0128746031914	13.3123753445268	13.7744520495334	12.6254108179725	12.6286974983898	13.284499882368	12.8383096699824	12.3424006333156	12.7592426575787	12.7640921475382	12.517708700825	12.1684502549796	12.2139004162131	11.9512445139082	12.1197563587526	11.4129873497479	11.7081663017892	12.0173458290478	11.6520842814835	12.7782751515753	12.7141729956687	12.7811597453074	12.8344129629751	12.6180009098648	12.4808041474826	12.5871590138894	12.683175971208	11.9374154805251	12.0158255232383	11.5490644931073	12.0684370501358	11.5710932043093	11.6821485903012	11.8201679687801	11.8776963625116
sp|P09661|RU2A_HUMAN	12.9861881774059	12.975930531303	13.4810266906979	12.925384030505	12.6119685849559	13.3661614391768	13.2301863765766	12.8000818320484	13.1440255378668	13.3043890509222	13.208393488873	12.6217206842146	12.8387278165273	12.8833186339339	12.6685431129569	12.2638753169476	12.2870966385839	11.7432698048978	12.5153110195594	12.0267783060307	11.6504131556853	12.4476447367454	12.1039563209035	12.8723394613191	12.9984886902699	12.9407392344272	13.0707796889995	12.9021653732559	12.6364831537797	12.7881865584609	12.8238728807078	12.0816780158479	12.3104093084624	11.9744776033302	12.2164039791816	12.3610499187173	12.0162164148152	12.222590238542	12.0939622932657
sp|P09669|COX6C_HUMAN	13.7092541073639	13.3241692447824	13.9886592593156	13.4466911312396	13.1893289857098	14.0420794507307	13.9535180954255	13.8808799959627	13.9436668763106	14.6329578934711	13.9462072575119	13.6756431344227	13.8430124351085	13.8556050715542	13.6947987648377	13.6923757866852	13.6861356921789	12.6511394111779	13.5403762904885	13.4343390658386	13.4046948514865	13.5264090364555	13.268079905666	13.930574028162	14.0499680884698	13.8852249720361	14.1220391204946	13.930329569852	13.808812438936	14.0295530864949	14.1079834920561	13.5194290157033	13.4789840982227	13.2875047526247	13.5257105381473	13.5094667679419	13.4406618010106	13.3289078406198	13.4971422135807
sp|P09874|PARP1_HUMAN	11.4055749242782	11.1490199418595	12.5580384315679	10.8911465928393	10.5938226535911	12.4391995391533	12.2658940680065	13.0305814067143	12.8662651353902	12.6310824779073	13.178182588551	12.4018815347695	12.9072706527453	12.7304213385409	12.4346605777973	11.6621409368972	12.0456223239092	11.7839901462087	12.310779627589	11.9047701731762	11.5799688404912	12.2625335897454	11.6862432721361	13.0452577284181	13.1036253734578	13.026522510925	12.9245164765248	12.8497484417545	12.5407051408102	12.5430073745752	12.8973006678728	12.1795730712867	12.2763368178873	12.3578731535247	11.7158151916492	11.9737106355002	11.4458029813263	11.9713217149946	11.8478667354692
sp|P09936|UCHL1_HUMAN	9.51570663681641	10.3269192529123	10.0266866084748	9.77788230918046	10.6338706859438	10.6791661041444	10.510211298044	10.3146266790964	10.455615763928	10.5917832800104	10.2153288027268	12.2507549925051	11.76257369244	11.6271865263082	11.7200926178957	13.0773900553373	12.4240765701779	13.3106573263096	12.8511930472535	13.1713114009814	13.160716261502	13.3778040197221	13.078412184546	10.7387997055937	10.4203086421746	10.877147678326	10.2064649473714	11.7198595808792	11.9014006882879	12.0416769344603	11.9521248087387	13.1157063458441	12.9629406553091	13.2823253610115	12.8012320644385	13.370571061097	13.4725218298725	13.5333103281162	13.371392129862
sp|P09960|LKHA4_HUMAN	9.74490831767816	10.5199008918051	NA	NA	10.5461506040582	9.4776889019615	NA	10.6876018042235	11.0150033834109	11.2858723898635	10.8753206178414	11.3509254272534	10.5863340844617	10.4970999913566	10.7451941178445	11.3724298406684	10.6330135534746	11.7904561689665	11.1855464760195	10.8587288304331	10.8603609122322	11.4382489157579	11.2164965267221	11.3161913272544	10.9622479575904	10.6927320242294	11.2800078578474	10.7124664403942	10.7759277232714	11.1726403488245	10.7626935101973	10.8960409038288	11.5206015397942	11.3380300595448	10.6943787562504	11.2432638743263	11.4160177658591	11.3580249416524	10.677502899653
sp|P0C7U0|ELFN1_HUMAN	NA	NA	10.2235280610036	9.93968330609736	10.4113476989381	9.83481691166731	NA	NA	NA	NA	NA	NA	NA	NA	NA	NA	NA	NA	9.69989233562533	NA	NA	NA	NA	NA	NA	9.67519316467175	NA	9.2433246676257	9.95762796748521	NA	NA	NA	NA	NA	NA	NA	NA	NA	NA
sp|P0DMV9|HS71B_HUMAN	11.5457787532546	11.2907740643476	11.0666974134347	11.2591957267898	11.2212101020103	11.0275697668268	11.2560250420876	12.2360335332854	12.3254006611106	12.1012655679046	12.2106107204339	12.2934405755418	11.9919769249158	12.0614106492737	12.1991720354122	12.2877992190576	12.0397675217559	12.3078533938393	12.0255244563629	12.2593883764688	12.148353952944	12.115579941255	12.0081583625725	12.1169933255914	12.2578588728026	11.7518122310733	12.2154280626761	12.1767525016056	12.0937942246769	12.206429966049	12.0583279000177	12.2105146784641	11.826122341064	11.6277061035079	12.1816821998493	11.8182326699036	12.033313425586	11.8364672205227	12.1232854114335
sp|P0DP23|CALM1_HUMAN	12.0946475568834	12.9053891397836	11.8818411210522	12.5725853138724	11.8726749720122	11.7997202745059	12.2663108148945	11.9148800463233	11.7863135404914	11.2068296306462	11.9182531094023	11.9446325692698	11.8708834306837	11.9829550111387	12.1143373256424	12.5003353727261	11.8665906041372	12.1762660145555	11.8719921872237	11.9111011897618	12.5611211418136	11.9873940513663	11.8753379213685	11.7752818224399	11.7643092643322	11.6041236865913	11.8631526163829	11.8835989819859	12.0132412200039	11.9899576024836	11.9079612794813	12.0698129009752	12.1699485873325	12.2308770908384	12.0626875422776	11.6566117953639	11.9622976517205	11.9983521978866	12.2502045371196
sp|P10155|RO60_HUMAN	9.87733419141966	9.90904334893722	9.1890479539595	9.19070608497102	8.91460372376553	9.5473553893023	9.09894903742954	10.8386768998699	10.2997506093619	11.3033124870279	11.3968570222834	11.2845626517595	11.4704477601187	11.3900240736738	11.1800436764321	11.6055837731385	11.6649294262878	11.6274073943113	11.2726155360107	11.3123438243854	11.4450519777298	11.8847700230211	11.9492905098939	10.7534037838868	10.9155246353662	11.181252472629	10.2167852409287	11.6621501365358	11.1248525717329	11.5311810714413	12.0046589725612	12.1396118235388	11.3547012627899	11.6843063321377	11.6858454072375	11.805051050238	11.8897934679108	11.8290861582181	11.5666444974979
sp|P10412|H14_HUMAN	15.905777618992	15.6879319420997	17.0151677429255	15.5760916270071	15.4304240336925	16.9657284200047	17.0848402503663	16.6015493120299	16.648930325012	17.3251701654295	16.6374284226512	16.389629170877	16.6699385051585	16.5578740205459	16.5655776610656	16.427503724045	16.2264046734013	16.1594514381075	16.3057844894117	16.0891532260546	16.0541259070488	16.2297898417835	16.0446755079664	16.5861576238821	16.6735359688252	16.6061183206533	16.8444461787293	16.6276304886153	16.4406427720803	16.4492784108572	16.5070755641655	15.9935580840603	16.0373168783999	15.814159657416	15.8917436638641	16.068490270536	16.1002676754353	15.9225439182402	16.0422705897499
sp|P10515|ODP2_HUMAN	10.8161448825007	10.8889543465018	10.6650961009587	10.6748133645981	10.2380237949325	10.9047791959479	10.8683757642282	10.9744280763085	10.5354309242529	9.70871547453862	11.0363416689056	11.1552365782455	11.3644923572239	10.1759964844323	10.8978111452564	11.382501603687	10.5324087132897	10.8205424382815	10.790056782623	11.5272325325205	11.4554883202908	11.7929341795	11.6484058341797	10.0005546247322	11.3878050216054	11.2147927691941	11.0805089251517	11.5391841598627	10.7943920748979	10.5836970834676	11.6485856426077	11.244633286844	10.9282633953903	10.503563013247	11.4066035175707	11.5152538514193	11.4175780609264	11.8160265844702	10.4794214145617
sp|P10589|COT1_HUMAN	NA	NA	NA	NA	NA	NA	NA	10.3932049906045	11.2775604695424	12.3682703533131	9.8284298794041	10.6541368956739	10.3795039145876	10.8448665927939	11.2706513829565	10.1177091156719	10.1361632689959	10.2961622299034	11.1562937796547	10.2112613582228	10.0894781960106	9.77342319244168	10.2059909032875	10.3465395409583	9.91061506277789	9.68701901187785	11.5657613677284	9.93514842272587	10.9969034024432	10.1894897798806	10.2674383206739	10.4814196787682	9.76613343002623	9.67843765190546	10.1255650762871	9.55305471992201	9.94607534868432	NA	10.3179233781838
sp|P10599|THIO_HUMAN	10.7325713071488	10.9817368958648	10.9659022952281	10.751159183488	10.8588567931221	11.552780158216	10.9451937562244	11.8744375467793	12.3563769609513	11.7971966670539	12.3934295915478	12.5784683618086	12.2728660529667	12.3799551036318	12.3862320636458	12.3809950993375	12.2317181039993	12.344050589027	12.4327147234247	12.4246191004028	12.3580753164364	12.7273131056612	12.3378563534371	12.4043183714223	12.5031706507982	12.5565450047331	12.4337116115178	12.3238907679255	12.2956499567053	12.7738555739176	12.5100478024709	12.8126409657436	12.7828170965706	12.4201895138842	12.6203920491024	12.7770624737121	12.7635880570985	12.9236369837636	12.9122450387914
sp|P10606|COX5B_HUMAN	14.0159384312404	14.223124102382	13.5105621760629	14.0916439031789	13.4040201067024	13.3817711869853	13.7084601393156	13.459856837436	13.5501063542521	13.948805855871	13.3371555776808	13.1763847106724	13.5519550885955	13.3517391310258	13.4638372734298	13.3324558585456	13.0420489748335	12.9194555806358	12.9293904359973	12.8723218701267	12.6228214790945	12.8738370119915	12.6949855886358	13.6726643232788	13.4302744635729	13.4361926375113	13.6009245470024	13.6003875286911	13.5799935420149	13.4670253596705	13.4744852232123	12.9618250594553	12.9636327661438	12.3064954401719	13.0903470050451	12.6744757349702	12.8184734383358	12.6984625341492	12.9265176110431
sp|P10636|TAU_HUMAN	NA	NA	NA	NA	NA	NA	NA	NA	NA	NA	NA	NA	NA	9.21507414774998	NA	10.0380203593764	9.52020029689811	10.7571492096649	10.7988488402557	10.4233482210947	9.57756811667242	11.2306712986553	9.57046292408964	NA	NA	NA	NA	9.09538858301337	NA	NA	8.64545137065887	9.21514038285392	NA	9.12533790342787	NA	11.0475124566321	9.24084629018333	11.1626890079804	9.62989881421179
sp|P10644|KAP0_HUMAN	10.922677024646	10.3559055274553	10.6441066199884	11.1992927271005	11.422649859627	9.68323673635421	10.6872585654256	11.4907517917977	10.1134024451363	10.9904029142096	11.0073959031558	9.55855608371633	10.8708839588023	9.77186285130673	11.0175901674646	10.6780835039366	10.6615604952832	10.0092864240008	10.1747510990443	NA	9.90934655018516	10.1172474372964	9.51579957776491	11.6106393793225	10.9482215620944	10.9718146339561	10.9528846302673	10.8588688960605	9.73360694488993	10.9331769030586	10.9240305454102	9.79922476904405	10.627454394024	9.74701246799354	10.8929041752697	9.67091431017602	9.85655719095414	10.5340531372327	NA
sp|P10768|ESTD_HUMAN	NA	9.3927950681643	10.3731981636272	NA	9.5623813310172	10.4850090938728	NA	12.0517915224183	11.9081854687172	11.9135565918557	12.3147590035531	12.2360186741701	11.9257667592453	12.0803863233049	12.1094381920638	12.4454869043307	11.5986499537883	12.1516314651508	12.4671096552423	11.5427979106041	11.8820312447595	12.5885879175011	11.875967055235	11.8504144521622	12.3119553116392	12.3526452617448	12.0800871445334	12.1975326645318	11.9052316680599	12.1522438440676	12.10728790279	12.0395915599303	12.4837593035346	12.2631344523616	11.7146230719232	12.4202551578602	12.1054469962761	12.5568153546397	11.7872838623561
sp|P10809|CH60_HUMAN	13.7442254457609	13.5549961692131	13.7341875137346	13.5211290462082	13.661010143117	13.8680794298763	13.7366868442577	13.0733963125004	13.4907111117374	13.0258539066139	13.4276341462757	13.2115381368525	13.5610243574306	13.6423209838381	13.48651838887	13.3511469068744	13.2943403699623	13.4353614731241	13.4439576072504	13.3802320351699	13.4358821228101	13.807066875079	13.3780689052717	13.4861637750374	13.486039008265	13.4244396850016	13.2082308578076	13.49665301766	13.3305702949844	13.3839112378718	13.6991949657281	13.2644600873515	13.5615893060139	13.028960210538	13.394356397575	13.5712141623422	13.2607340668283	13.6657189972551	13.436003593202
sp|P10909|CLUS_HUMAN	NA	NA	NA	NA	NA	NA	NA	8.47053875318369	9.66804665407383	8.7564523975853	8.27388410610026	9.39492495363572	10.1433442693906	11.0781079067381	9.15146874650751	10.7048089274002	9.8484419410616	10.5514187866432	9.99047992049378	11.8059222204784	11.9618227659897	11.9170256500488	12.441228846469	10.1643214074603	8.45525412238374	8.35508397351809	8.61212670489452	10.5161296035698	9.05590819851357	9.53530414081795	9.19058730895737	10.5787456929916	11.2701835276942	10.3007520168782	10.7570694739524	11.5654358503355	11.6445581924656	12.2134536761724	12.0907247486347
sp|P11021|GRP78_HUMAN	15.1971937639958	14.9714688400328	14.8678929123764	14.952863722897	14.9185794870965	14.8896432348191	15.235423414698	13.9839079526958	14.2394765363083	14.1982757807427	14.0983954676662	14.1153742231352	14.3817431427018	14.4278638094578	14.4163415772987	14.5855205277946	14.4447338661186	14.3725269993028	14.3659822321401	14.4792077852802	14.550045716841	14.668427613478	14.2712268099678	14.1937855695195	14.1237606086011	14.028732586449	14.1797748456289	14.4606422816083	14.2873197109126	14.3832409482478	14.344550658044	14.2800378610943	14.4815116392684	14.1019725872675	14.4090267800823	14.5962605262896	14.7289443933814	14.7917417871604	14.8020501115561
sp|P11047|LAMC1_HUMAN	13.0221301700411	12.5052662751157	12.8860722686479	12.7973142530422	12.7104123097505	13.4541511896034	13.8448772235141	8.41301046105897	8.40723523054104	8.08005109416641	8.66758391612534	8.16597816063136	8.63656436280161	8.48432304848654	8.88970642142798	7.02427251505596	8.62783674585902	8.39023535379702	8.51829060991034	9.12880289653586	9.43297526392562	9.29751703094043	7.97650066255895	11.0013288698826	10.9860697363682	9.48353281108519	8.90893223103467	8.98224861484469	8.71016760121891	7.99232341035909	8.97086174346522	9.01700275194831	8.31672937539688	7.47838304242469	7.5247654178539	9.36760411038756	8.60152309155846	8.6682521595383	8.66587452747626
sp|P11117|PPAL_HUMAN	9.99107761564081	NA	10.5715323490543	10.455596192096	9.73066482128876	9.48326165231915	10.0444649333047	11.2128210972045	10.7340280824165	11.8946508063304	NA	NA	11.4310775183668	NA	10.681526626478	11.5977141840329	10.1196204576691	NA	11.7849047049481	11.7766902196465	NA	11.8515337648391	11.4865223124506	10.1457683340551	NA	10.7622865087622	NA	10.1245959731605	10.1936633827277	10.1663802771085	10.0263649441739	10.4722040096628	10.2944254072421	9.42116573038689	10.2734989088866	11.8323895819987	10.3869807386144	10.4318448319085	11.64018108576
sp|P11137|MTAP2_HUMAN	10.9673748833037	10.7710163158626	11.3172570333237	10.8234247058661	10.7741889353298	11.4630125152283	11.1682723739088	11.7470455260007	11.8184392159225	12.3224625634233	11.8628362105182	12.4592210606615	12.4392049466866	12.4075723741534	12.3848180603803	12.5938665273102	12.4833279097047	12.7406174248577	12.7225246281896	12.4146312131716	12.4191334407078	12.5885399993939	12.444426229605	12.0691170308867	12.1615145374403	11.9178545602893	12.0040737432246	12.4270404915746	12.0862322399698	12.3245589384866	12.3433886431058	12.485622384647	12.6180735319374	12.0547828672297	12.4255208010578	12.6325927975319	12.699349127054	12.7615603832696	12.5504596430759
sp|P11142|HSP7C_HUMAN	13.8133230455746	14.0703850964219	13.9532281574382	13.5432564755508	13.9321890533932	13.7397474710838	13.3657360311172	13.9431222485353	14.126761354015	13.4254754462078	14.2251415276184	14.0268374375582	14.1120842222522	14.0900417468423	13.9472219224558	13.9396383345881	13.911300241487	14.2627197835722	14.0849926051388	13.9182586987337	14.0273545387206	14.1835730515188	13.926547502569	13.9169922942367	14.3495526295222	14.0471311366681	13.9697200731385	14.1180049688485	13.7905341889111	14.0103500420232	14.1038653594791	13.9943475893854	14.1019910690571	13.890539988639	13.7652927570065	14.0067725125803	13.8571835371684	14.0114517253238	13.8557847036075
sp|P11166|GTR1_HUMAN	15.4800743041662	15.4433001277178	15.6432246529472	15.712903335252	15.4867399141794	15.5841444427475	15.7466124207902	14.0782574477797	13.980098955623	14.1924560276938	14.149473762138	13.4937888552806	13.8986064918937	13.6648063025956	13.6538779405575	13.1839816340738	13.3262455620235	13.3591246921914	13.5017580178683	13.1673518559858	12.9286898437898	13.603037582729	12.9243608806259	13.9306061275854	14.2408896415131	14.1615834585003	14.2386826693066	13.8659096473949	13.5422510737476	13.6737843947156	13.7610808738725	13.1750017567078	13.3132019107062	13.0538187588824	13.1327577121423	13.3533625698137	13.401541138996	13.4017264918142	13.4780964631609
sp|P11171|41_HUMAN	10.879161806197	10.8127797559841	10.7567527186373	10.8138062786782	10.8587406279788	11.0290523641253	10.9843379020488	11.1120993956406	10.7547088171531	11.2906634821381	11.5223962225288	10.9240340059751	11.9142920596829	11.6702627637504	11.5863428380026	11.6009993674048	11.3391757577734	11.4589485158156	11.5555829767933	11.2682518588416	11.1333898717393	11.2249478992429	11.1854512645392	10.8600343263714	11.0111935673334	11.3445894692927	10.771387454194	11.8195997564894	10.8782671831815	11.4037077598029	11.7441408376583	11.2167852120584	10.8782876991756	10.2976715405539	11.0030370578698	10.9952435325605	10.4956686232029	11.117350047338	11.1479170162863
sp|P11172|UMPS_HUMAN	NA	9.5224645866911	NA	9.44986276090315	9.1231777917325	NA	9.48784993963847	11.0983750064158	10.7827021135846	11.049182019632	11.3398397061823	10.9492631720902	10.8330597643274	10.2552684773443	11.1333197196171	10.8418731791554	10.5977590224401	10.6116372766881	10.6615697293029	10.776846304814	10.8763233830443	10.8938078210874	10.8860561721992	10.8893640528212	11.2966166275612	11.3075504335786	11.1758548043787	10.8747554046077	10.5519495992482	11.0233869008735	10.6197079653399	10.8287031993261	10.8666710317977	10.2689415226676	10.5786930698609	10.8875273810579	10.5776617780831	10.6758323901438	10.1891678120163
sp|P11177|ODPB_HUMAN	11.2237552280897	11.7720024815593	11.196078834969	10.98844876181	11.4091510852456	11.7568975851809	11.3149176560875	11.7206858325947	12.1629732763126	11.7318843632386	12.3641260831287	11.9090032758104	12.3465664360346	12.4966921345825	11.9096641672829	12.0004025451062	12.1840352957636	12.0815833842774	12.2847927785288	11.9710385283392	12.204871413819	12.7620226803214	11.9852534877421	12.0013633970347	12.2907833696524	12.2054930342838	12.1164406963492	12.3813278433459	12.0507165634385	12.0855925937733	12.049659012779	12.0349658554324	12.4495607736624	12.1072688177857	12.0451875348348	12.5791593110301	12.3774295927544	12.4706223600653	12.1672643726339
sp|P11182|ODB2_HUMAN	NA	NA	NA	NA	NA	NA	NA	NA	NA	NA	NA	NA	9.65352915625409	9.9112498035549	9.57243931145322	NA	10.2493609674043	NA	9.51254402600361	NA	9.73867189645414	10.4316250434894	9.80177933695929	NA	NA	NA	NA	9.31629269671457	NA	NA	NA	NA	9.65246940898579	NA	NA	NA	9.16493217939009	9.54010568201154	NA
sp|P11216|PYGB_HUMAN	9.12746179697664	8.63752034477445	9.03469162980852	9.20891767551257	7.97222520958621	9.01844105493112	9.06568344538351	10.9008827092524	10.6782272745573	10.5051323819946	10.7401494476029	11.253827329417	11.4272291527208	11.7392075964495	11.1934965183215	11.525808916155	11.6254258641111	11.4750205365505	11.8542574049456	11.6073569866515	11.5828291414276	11.9554670924377	11.7055731360591	10.3842403165178	11.158856206122	10.9031268922627	10.2597123047821	11.5739576442685	11.3897773889979	11.2435559609186	11.4387358733493	11.6639672081409	11.6913346567312	11.5047942515619	11.4048867944402	12.0842642418032	11.8244879523954	12.0232167701859	11.749935538306
sp|P11233|RALA_HUMAN	12.8089692907452	12.7449762949471	13.0902006358838	12.6260708588869	12.8229929460895	13.1807980466385	12.98312441438	12.5532910669681	12.6854931250615	12.7036366698214	12.6150773710815	13.1662940887128	13.6251570234346	13.5027787716378	13.376715737862	13.7223644024461	13.390536017832	13.5384309438359	13.5310508728755	13.510099439587	13.4606454395162	13.6171043272424	13.5030752901268	12.4691727654585	12.4841775233892	12.6076786959639	12.8238950135773	13.5280589132112	13.3082281975004	13.3918101943589	13.5168864092854	13.3404554168806	13.46525883013	12.4396747545387	13.3026438027533	13.4511338448605	13.5834579346413	13.6020485130909	13.6558548124553
sp|P11234|RALB_HUMAN	NA	9.99474560385016	NA	10.2049375671141	9.08634121653342	NA	10.4905369399203	NA	NA	NA	NA	NA	NA	9.89298251751655	9.66066967498351	9.76986181723738	NA	NA	NA	9.39669713845992	NA	NA	NA	9.78176599383831	NA	NA	NA	NA	NA	NA	NA	NA	NA	NA	NA	10.1793376422862	NA	NA	NA
sp|P11274|BCR_HUMAN	8.74791311828525	8.64704220016169	7.27527500229646	8.55836741853796	9.04252960644187	7.94112399032606	NA	9.21434272579499	10.0259495631747	10.6638666141118	7.80918397317536	9.93234406768659	7.9310346474865	7.70164257087339	9.89437374198799	10.1124941155998	9.26472883013067	9.57340985490766	8.13893818722728	9.96162989716149	9.97889097667736	9.51152181534745	10.0846742100728	9.14803363099738	7.93780167414262	7.87515786674129	9.92948062327216	8.65123689977116	8.91118059680072	9.87954111469552	8.56137005214204	9.8632513485156	8.62343069339003	8.88516628004698	9.64167568745102	7.86963934579226	9.24071620017946	8.01930801465416	9.25973412226084
sp|P11279|LAMP1_HUMAN	12.1331893881287	11.8095127582936	12.1169687391171	12.0432687367517	11.7646051307023	12.1535574117962	12.1544261232637	12.1341165731006	12.3203565568439	13.2456982238089	12.3743662052409	12.4668269984596	12.7515409336565	12.5645897830072	12.4821126410806	13.0723682510071	12.8467552284613	12.6005849637741	12.8668455014551	13.2528360013135	13.4801265467172	13.404884263575	13.2922624939462	12.4921988059767	12.2263763892992	12.3512892891531	12.4983190878113	12.7665850187209	12.731026087623	12.7945725528795	12.8728347565319	13.3165363638031	13.186254481523	12.9383773326577	13.2635412250825	13.5751910390371	13.7926769791016	13.7113623462691	13.8776748832443
sp|P11310|ACADM_HUMAN	12.0559405167323	12.0923645626748	11.5664585116433	11.9677978048132	11.7564897758384	12.0382053460506	11.731375295968	12.2510618000435	12.3156416683735	12.4033571401366	12.3998633579816	11.5995278183428	12.1402967357647	11.277795322846	11.8539591979116	11.6931931147291	11.5174598584106	11.1101051990602	11.7869028717283	11.0065886722029	11.6653774225112	11.986691274503	11.6363113083902	12.1320885254004	12.2968438195738	12.199392126387	12.4019859075064	12.115056331945	11.7810168717878	11.7404773054567	12.0350740760037	11.1589071299231	11.2116371756506	11.1739551512049	11.226172811452	11.4941622242471	11.2147438479418	11.4238434409366	11.7674474217202
sp|P11387|TOP1_HUMAN	9.92310326652288	9.79199611112133	11.7993367448894	9.48180878518623	8.84441545967029	11.7259899638777	11.2833185669884	11.6749562961747	11.8622413332794	12.5683482430023	12.03043184051	11.5384326343934	11.8019421774152	12.1743066583875	11.9578088051246	11.6860887115598	11.3093208976523	11.3446297481563	11.9126076173877	11.3260893117532	10.6379781228357	11.6900414296982	11.1041891682003	12.2910437743939	11.8651171101733	12.0789935316631	12.2626102156195	12.0390259598617	11.8461896309252	12.0999789905172	12.1790645772221	11.583599233126	10.5152733380276	11.263702810913	10.347880061279	11.7411934494089	11.6703935971725	11.9346379050046	11.0549460028238
sp|P11388|TOP2A_HUMAN	8.96856731983948	8.27614747947894	11.2441931629641	8.09071047620088	8.68950992741001	11.148881572632	10.7144479264199	9.58294005449371	9.5909894261624	9.8373211232518	10.3307974765517	9.25354813996487	9.96950799094156	9.5005351070488	9.33045080122907	8.99766341146711	8.91406952713208	9.31861590499022	8.34925402751967	7.64938428552253	8.65846160234645	9.24141475801051	9.81430207940898	10.1347542168207	11.228652953973	10.7287770057288	11.0643472324655	10.5157074349186	9.88680959830189	9.79378962467377	10.5916703379079	9.38066169892078	8.85765698182004	10.218233214953	8.6899574238584	9.14651700676867	9.07708506606656	9.69464056749454	9.12535133484967
sp|P11413|G6PD_HUMAN	9.57130921100201	10.0034388289847	9.75874405836059	9.1511044628347	10.3327369086342	9.51310579780183	9.9817575314075	11.6014732899136	10.5774713793114	11.6184791393546	11.7696703456638	10.6266937666231	11.2416077235874	10.9685866631927	11.1329391844458	11.2097374999606	10.5289163590633	11.6144069196797	11.2954249993813	11.0548476809789	11.0831429081445	11.5200047002793	11.2957314941418	11.131596095161	11.6963836704964	11.4652412066152	11.3734945683662	11.5126998157774	11.463924632576	11.5741845051729	11.1943105493498	11.8733776828568	11.9948976809739	11.5073318785368	10.9638473873545	11.3905952616905	11.2335969542538	11.6315902146429	11.4372011563179
sp|P11498|PYC_HUMAN	9.44166129187047	9.54360489191148	8.72094691523709	9.52134169705163	9.62056595497007	10.1797827872295	9.51541563498315	9.8988097041765	9.84377952151329	10.4454238497198	9.33312266827179	9.00660307468394	9.35098272057398	9.22798097280366	9.26932117884534	9.4996820042986	9.37627977582321	9.31884241708427	9.05472802397594	9.06672084520641	10.0415910906747	9.79402611306073	8.95218608511182	9.33130731674845	9.59385260481598	9.80541854945714	10.0973207778128	9.34263836808795	9.30810800227457	9.12206483836848	8.94569076827059	9.27999001404143	9.67329566703248	8.81715853714961	9.25551402318405	8.97557932243304	9.09812813565446	9.75194366159323	10.0681136572375
sp|P11586|C1TC_HUMAN	11.2221144803755	11.310577204639	11.3139920328117	11.1463093490776	11.0284786243393	10.9629822025331	10.7179991069924	12.3080545590666	12.4051719328115	12.3161713647099	12.6533803163297	11.9847667076411	11.8981323037301	11.8527874111571	12.0181978381348	11.8386012168359	11.6540565493584	11.9727693302923	11.9058705674201	11.9158035763163	11.9727940693144	12.2702573874576	11.9711511432195	12.2908379742836	12.4165509494114	12.2810796264834	12.4047149936793	12.2401887498254	11.7701898209923	11.9758905736702	12.129410665095	11.7850734035692	12.1561895280975	11.654685819603	11.6279478923642	11.80314322885	11.7171338155485	11.9469007958055	12.055988186532
sp|P11717|MPRI_HUMAN	11.1140731444667	10.7293549688302	10.7235896009306	10.6037920292961	10.2455323601403	11.7665344674486	11.7738837008462	10.3982022975544	11.0099536074203	10.7928291820197	10.3681216612359	10.2535473444883	10.3601486172268	10.2209100640965	11.1075430649983	9.87762864292986	10.5828133650786	9.77623672304365	10.2980588539011	10.0447925052874	10.2473764627063	10.2311302449139	10.4847216779278	10.7657470966358	10.4463014265429	10.9907917892965	10.9702054982403	10.4786404934981	10.4789995533305	10.5448840090227	10.4242055958803	10.316133705576	10.4641708769975	9.6480958497797	10.2617759589733	10.9269979277613	10.3820003119746	10.6177573655082	10.5862034585077
sp|P11766|ADHX_HUMAN	9.93422039156738	9.49565363739697	8.50227489873017	8.62633030364618	9.49485706865928	9.46734564156123	9.43728835274442	12.2810878116355	11.7803388839003	12.0881229107356	12.3841170590532	11.8575249273176	11.9975218384686	11.8654180859326	11.6794353319751	12.0692257652557	12.1528017696174	12.2892729035461	12.2042501237534	12.17100485719	12.2716474968033	12.5531855298581	12.2380756013446	11.5934392233865	12.0934236272908	12.0493073806155	11.6350997187275	12.2209143638254	11.6764059634252	12.1007239792899	11.5714943277774	12.4822351530971	12.5506328862331	12.3167453486971	12.0203889817015	12.5485562343984	12.4132051541143	12.5389196834523	12.3550874583269
sp|P11940|PABP1_HUMAN	13.4052921020486	14.2661033943016	14.5076415964342	12.8277427756043	13.7226396748322	14.2652298262603	13.4786537349933	13.6054369452472	12.5468574194088	12.4368377252424	13.5542910543193	13.2407113854723	13.4827798583896	13.7056089890798	13.1241336708996	13.2863654090481	13.0998684316029	13.0738236092319	13.2091587971855	12.2480998036747	13.2265846009815	13.2224789021274	13.0181305986707	12.4689883543126	13.6167972327147	13.6218032525331	13.6303524051134	13.6971437321781	13.2945597806391	13.5813933585385	13.9240216920703	13.3133721469408	13.2588036791206	13.4443765063045	13.151012150762	12.9428902790154	13.206615010408	13.2541755487648	13.2022626300352
sp|P12004|PCNA_HUMAN	11.79750506408	12.1727968364542	12.1159839010615	11.4046642092292	12.0713057438201	12.576848918234	11.4637304115898	12.7808296753752	12.8806788859101	12.3766775571973	13.3033007639937	12.1865080381363	12.2650670022753	12.2857351988292	12.0468071949712	10.9506909175717	11.24837228754	11.5735458953868	11.7648044305761	11.3315644467193	11.2418792663828	11.8845447280441	11.2344572103182	12.9690344559056	13.2599761420924	12.9974624615653	13.0123860711878	12.452244493066	12.2503245042649	12.359751587538	12.4639046602141	11.477986517576	11.7002965684091	11.7327642714537	11.4242967217578	11.1119949092922	10.8690762685524	11.08916124782	11.1008973356196
sp|P12081|SYHC_HUMAN	10.6655493059812	10.0041275242608	9.63479280310093	10.4207533589495	10.5231711956454	9.8832257467231	9.47241859547384	10.6610132281522	11.2328412254405	11.0023018118432	11.1686957850602	11.3036161169582	10.332321778679	11.2913827421225	10.9891419573065	10.8445166713417	10.9436883406108	11.0192683001242	10.7660757209996	9.62970944751815	10.5973935916735	11.0497531181405	10.8036568545899	11.3528886603659	10.8054834789132	11.5558317877551	10.9931506516547	11.3233114167785	11.5100494401117	11.3667333786725	10.7831150162615	11.1625423411252	11.7218685169135	10.8953723724358	11.2858492001915	11.0699562047165	10.7095393049793	11.2002894954396	11.0680866330809
sp|P12107|COBA1_HUMAN	12.1192034957974	11.5504133145361	11.9919808062312	11.3316588290877	11.7134610254883	12.0932475694425	12.5253259202333	8.89368826340773	9.23061898204361	9.83730001920844	9.08010766088706	9.59267920201254	9.73458696528792	9.57738118341796	9.01988043688702	9.07511688003864	9.02774949687173	NA	9.06820971107729	8.81500150431793	8.88136740490937	8.92984365158655	NA	NA	9.39424818070323	9.41888977278975	9.16764043137267	9.82246939259257	9.01198255437155	10.0115044376612	9.16772617476538	NA	9.85726165122814	9.22270288850607	9.10577785704601	8.97895602044286	9.37061180381086	9.10479411364044	9.6710888917542
sp|P12109|CO6A1_HUMAN	9.12104028390612	8.96576059897474	8.68963175415979	8.92512409982492	NA	8.92188260479233	9.76240900797814	8.90141913911849	8.90519463857805	9.51260667798901	8.96630827806327	8.85013184600152	10.0256752744031	10.1585585563531	9.79705587384118	9.6433063334801	8.86359352512365	9.03843858930959	9.72617165874352	8.74299085025921	8.94594315310501	10.465881238376	9.76427358637414	9.73719226445585	9.51149197483341	9.7503912252918	9.57893532105685	9.70633376245225	8.96045864877885	9.13328356469446	9.09125744052956	NA	10.2659134950246	9.41279411078861	9.22594508023262	10.2780467785652	8.97877065529402	9.80010489567766	9.7453099126849
sp|P12235|ADT1_HUMAN	10.6866360933834	11.0312533150322	11.5775716058621	10.2465321356872	10.0826726296069	11.7812026072228	11.2908524314947	11.439021054282	11.307528098179	10.8090918011213	10.5710476673028	11.7867538549014	11.9237399462083	12.0845373168971	12.2818329076737	12.7900007865459	12.6535652501882	11.9514915006549	12.5835023731009	13.0151596148708	12.9351526988129	13.076499975472	12.9007194550534	11.4747265021517	11.8165724929243	11.0277361692905	11.3828591875101	12.2988784471453	12.0273500021042	11.929827965381	12.4481327455104	12.5237886514679	12.8100768255983	12.4687461799568	12.5946741454031	13.2218869269453	13.2858066754236	12.9543625990771	13.150287927906
sp|P12236|ADT3_HUMAN	14.7655049775671	14.5860083593506	15.4196230029663	14.4353786958155	14.2271293507519	15.5645836860759	15.3281080831336	14.4015358771387	14.1087263206765	14.1361910495918	14.2059898097375	13.8984346252456	14.2853635815933	14.1958940650416	14.0703395550587	14.3161870087828	14.2952450546362	14.0653721007251	13.9982068016891	14.2685095270767	14.1758234177309	14.4278354924014	14.0214845076722	14.2708681556353	14.2016514536053	14.2149016398282	14.1983153047242	14.3861882641291	14.25816012642	14.3665719221809	14.3538029729732	14.1142024418543	14.2092380734291	14.1003114035362	14.2497578428888	14.6580418591001	14.3841431400152	14.5044888114983	14.4795665710497
sp|P12268|IMDH2_HUMAN	11.4840361383037	11.533317954919	10.9109315576513	11.4545934530482	11.0999317210857	10.8577475735608	10.5510644707746	11.9879358982263	11.9985415233528	11.849257683408	12.3785469169884	12.1941255926372	12.3795128807474	11.9967848318614	12.2956902381635	11.7321917131675	12.1035110269026	12.0465469837504	12.0993387147023	11.9102553134949	12.0419158713918	12.1744342681739	12.1094017325604	12.249391467058	12.1274006671809	12.1851872358447	12.2986100241067	12.2862989828669	11.9990944240081	12.1706418138001	12.2546909668338	12.0144322272871	11.7508806345349	12.0349994957797	11.8429404649369	11.7905398266018	11.9383752025646	12.2990969233729	11.8730969796585
sp|P12270|TPR_HUMAN	12.263989028648	11.7874904365251	11.3685099308342	11.8837614165932	11.8031801370046	11.768167598887	11.8271543904742	11.5967303521869	11.8291735618969	11.6574377343108	11.7152068409934	11.2320513376301	10.7923151897169	11.1870444800871	11.1092711173215	10.4875728993348	10.4337997334613	11.001382454113	10.4712906349174	10.5439636881446	10.1191362811958	10.3742491880716	10.337921872374	11.6209836351581	11.3548118553524	11.2570743236618	11.5234644786369	11.1209232584294	10.9559188072814	11.0224620201937	10.7136790219073	10.4923704670745	10.6759415185597	10.2336517645931	10.6163895222428	10.7304242071688	10.1312906895219	10.2083903475763	10.289533139994
sp|P12277|KCRB_HUMAN	12.8704536897553	12.9485929572676	12.769099630748	12.5023092870843	12.4813140847681	12.4197077725135	11.7157013377041	15.0587842203098	15.2275805345082	14.5697337643178	15.5648064903462	15.4679984427618	15.4232170852502	15.3483674708812	15.2865897998643	15.1466005832782	15.1873366304458	15.6936620231297	15.4154078120862	15.1356059321245	15.1053061061759	15.5732955017649	14.9810702842519	15.1666296088401	15.5380420829002	15.3086686455863	15.2000853641365	15.5107944858267	15.0772213808675	15.4634504165126	15.4802372434743	15.4203808759282	15.5776906097338	15.2570355721087	15.1096757647153	15.2748230152418	14.9990921728317	15.2420453314323	15.0403720801087
sp|P12814|ACTN1_HUMAN	11.7676123699239	10.9727151350786	11.0292377933076	11.1727070704403	11.8551379110909	12.0462688332038	11.762162287149	10.0559423400584	9.75662973353489	9.83587869639148	10.1749316993482	9.7915876653382	9.36281781312333	10.0020485892871	10.3572367408665	9.53198335148461	9.17340677305139	8.5945277143993	10.3171593802556	8.5143555707755	9.35063809752106	9.40233614601925	8.59159934149753	8.71761671231945	11.2554430814929	10.5590518279012	9.22375659850515	10.9025681828707	9.57455988440563	10.1380939956022	10.5141251387536	10.006343932334	10.6403008555	10.8721082160148	9.95204485642562	9.60188271326425	9.94197752604416	10.4314558214242	10.2345230771015
sp|P12931|SRC_HUMAN	NA	9.78546093522972	NA	10.1402354048964	10.0566148080014	NA	NA	10.5111959211617	10.4942431810081	10.6950144507667	10.535169940989	10.0057982332433	11.1898109197501	9.95136263228465	10.6728876856964	10.8073811789512	10.7904499725635	10.9214066853184	10.0120083335552	10.0981470320825	11.0742624357432	10.9931982701813	10.7005503101683	10.476363418897	10.3703649640172	10.3684062339404	9.79556207879055	10.5875754675107	9.90801564510368	10.7064306558294	10.7148139827149	10.0780066628519	10.8825802701006	10.6823728856045	10.7149269772489	11.029863352772	10.0753308170584	11.0781194242031	11.1119276339913
sp|P12955|PEPD_HUMAN	8.89993499547079	9.60108939145204	8.54509004577414	8.85415851162278	8.82766064090643	9.27414190254248	8.50224771701861	10.4916309995551	10.4351990015653	8.93190056022656	10.3960707705498	10.0851027054384	10.4115961575719	10.1508661346201	9.95691406663895	10.1028721731334	10.6707806806319	10.1007540034875	10.409580766169	10.4095145029973	10.5153071525731	10.7517873413391	10.3419202502482	9.74867562127589	10.4658386951195	10.3255766685619	10.318851064947	10.3710151912473	10.3790593442258	10.3300306962981	10.4508799018447	10.9244974542108	10.9286674046076	9.85883174904061	10.6085657975741	10.6056243625401	10.0488200950756	10.6839481362283	10.7724502028111
sp|P12956|XRCC6_HUMAN	11.8547816672689	11.8498309345504	12.5728902684035	11.5500806128411	11.5836426832742	12.5439833188897	11.7770204573967	12.8063483459152	12.8999956187024	12.3179814737949	13.0863265296235	12.5371700325358	12.8999648798054	12.8808387420948	12.6292480572911	12.1797323966882	12.5904106728473	12.3015726324997	12.5971911570367	12.3084073784021	12.1452418447501	12.7260311376753	12.1850434025215	12.8221349173167	12.9517442708587	13.0529943045927	12.9704537938215	12.9690729370602	12.3702139487897	12.5538121556046	12.6918176147202	12.1206278839355	12.5363106801138	12.467254195014	12.0014764195329	12.3584232549433	12.0867073539331	12.2284232948817	12.0645935336166
sp|P13010|XRCC5_HUMAN	10.6300273717956	10.9020952779008	10.9245086136483	10.8292745346245	10.9505160437119	10.8960078033983	10.4493749546672	11.9590368269037	12.0845452283534	11.627411342956	12.221111933389	11.7995435099978	12.1689535841533	11.9361272050671	11.9531770157038	11.3824226917078	11.8206473486939	11.551749621584	11.967665242201	11.6318293310452	11.5156348550162	12.0086088881731	11.5186425210526	12.1916572952653	12.1709561044526	12.0077091574184	12.1161374916311	12.2572309316297	11.7707482974346	11.6981865115434	12.1259050052092	11.6048455003988	12.1483525936825	11.9812634806949	11.4295856569109	11.8677925088355	11.3637915600041	11.8914989205607	11.7073001322038
sp|P13073|COX41_HUMAN	12.2799897519923	12.4755221156004	12.8102277866709	11.5992700643403	12.083471245382	12.4957650599175	13.0655195610554	13.1025151897335	13.0301404739677	13.7911152469122	13.2773989546351	12.8430958877297	13.2861703244565	13.0669148673473	12.8230374729764	12.7195935651563	13.0580366054807	12.9017779769308	12.9926460509456	12.6416942648429	12.9772089954147	13.1426049821217	12.7737874180377	13.1301918340306	13.2707919227346	13.073739070263	13.1672905081874	13.4029155809831	13.1297841068084	13.222835556862	13.3721414386291	12.9103478833445	12.8095121605398	12.5557048722371	12.9637780306671	13.0360664324857	12.9333688237016	13.0927957106979	13.2749148987242
sp|P13473|LAMP2_HUMAN	10.4527907778635	NA	10.0466131919858	NA	NA	9.94701413467364	10.0383291303878	10.8283327750804	10.5671546158184	10.4272483535633	11.8142627586091	11.4754229205308	10.963346142838	11.6249723919461	11.267375735903	11.6422164544257	10.9210880494366	11.4842788170963	11.7084429378759	11.9743344907457	12.1016968163416	12.2215045946623	11.950377512395	10.5599148273971	10.8911642165229	10.5718362929708	10.8576629983956	11.7192649273411	11.5916136463692	11.8706928857892	12.2121900779873	12.1142444901301	12.6920061686725	13.0329070398574	12.5560401704825	12.9942926551724	12.4155800662204	13.0222490851866	13.0411801950929
sp|P13489|RINI_HUMAN	10.3705023481842	10.4516429065764	10.5038660358706	10.0881410963107	10.3876822086335	10.2128548777143	9.89565322660939	12.1539946440945	12.2915149411634	12.3152417290608	12.1805416114889	12.2805572962727	11.8041915027847	11.9848789918535	12.2326110800158	12.1716669118337	11.8398435373446	12.2132688629209	12.1260356248679	12.2327620930678	12.2088197725315	12.3990337409862	12.1288079071449	12.3832187191697	12.2107721489936	12.1918513069866	12.1385582764463	12.3468990431642	12.076500395195	12.2850100880804	11.9562664522436	12.2550749022319	12.2741203482153	12.1271829635434	12.3021520720579	12.3049996197357	12.1389616978921	12.5490387907696	12.252433723928
sp|P13591|NCAM1_HUMAN	NA	8.22514959152779	NA	8.29156553085656	8.25843243378651	NA	NA	9.23203643059868	8.67893566850545	8.61078040255509	8.51041425221483	10.1488899796076	10.9265692982704	10.3425176165449	10.6827244399604	11.9580372452155	11.8692187717033	11.8254889285552	11.7968368148395	12.3089134222678	12.4349201732285	12.2939741072766	12.2817951296631	7.82811706262056	8.06086724758746	8.76731027235657	8.90542159652905	10.1810801615523	9.83336697729327	9.58437705850106	10.7509902076379	11.3766774736022	11.3093964929736	10.7032160443058	11.6517178106378	12.2198110179994	12.0818729816939	12.1729467407754	12.1280080664381
sp|P13637|AT1A3_HUMAN	NA	NA	NA	NA	NA	NA	NA	9.71350081386198	10.1855158822896	10.3935117724307	NA	11.3812993264169	11.8200579530314	11.6666597144578	11.2860844264278	12.0299937432388	11.6065138391183	11.6599397321919	11.6569364589152	12.2840248304897	12.4609539397801	12.3383837059792	12.153425656777	NA	NA	NA	NA	11.2179111945253	11.2694259009874	11.2255954045692	11.6662674809171	11.5135686705956	11.4201678111883	11.4406816253074	11.729512591285	12.1120889591952	11.8767948092131	12.2960152291165	12.2524780292454
sp|P13639|EF2_HUMAN	11.5861568269188	11.4172986102945	11.8449178980817	11.4974243998973	11.4954566072752	11.5558475431327	11.1493571322475	12.6715535031322	12.8781406547674	12.6191004407097	13.283095186427	12.8825832787623	12.7052613203371	12.8731732289562	12.7288248376642	12.7907012799458	12.7221117273224	13.0256784619665	12.9556319475188	12.8254000298564	12.819301430051	13.3061653315434	12.7148873225578	12.8271403598024	13.0730332596723	12.9977479184683	12.8265119145606	12.9807753280695	12.7497358292242	13.0543254545213	13.1512628380951	13.1275488221341	13.1658486491179	13.0982453294263	12.8934657352595	13.31812187102	13.0342001269177	13.3086966072387	13.0377054737692
sp|P13667|PDIA4_HUMAN	12.9267834206164	12.6213335719749	12.7695285320409	12.6798749594497	12.3384386625076	13.0596529982021	12.8244416301652	12.6149877658209	12.7012128355736	12.3314419904082	12.6254441257687	12.5318025560367	12.9317226052581	12.7822095185318	12.850101488524	12.8425466583777	12.6923020659018	12.7878107966213	12.712351694149	12.6977086798523	12.9411425897869	12.9418616337838	12.7156919561765	12.6573487769433	12.6652210471226	12.5138787158921	12.595174858875	12.9024147297802	12.7019486429316	12.9480676059883	13.0630831309896	12.8240420705596	12.9518751738489	12.5680937013274	12.9081302447406	13.0725252093643	12.9349428711271	13.1173461372459	13.2249729429579
sp|P13674|P4HA1_HUMAN	12.4911771902221	12.4436492084652	12.673290174731	12.6300144214582	12.325617072467	12.5140044377213	12.6541777530322	11.2377064627312	11.8056326382252	11.7841434744082	11.7369267397547	11.2280043454414	11.7108415264149	11.8888309920471	11.708156716281	11.5741181766823	11.2722412891681	11.3168515876116	11.3313211178916	11.81440430769	11.3800774554364	11.8062253180097	11.5450487028419	11.3974305630057	11.608771371749	11.7848836906986	11.6136839374871	11.7803811116829	11.0756690697857	11.4624887487481	11.3873016383755	11.1605369420873	11.6048180450125	11.0215685270628	11.5105579923159	11.4956857932682	11.5734020218811	11.5029369204053	11.9415800696024
sp|P13693|TCTP_HUMAN	14.7045378362035	15.1316446554578	15.5122212408277	14.9695537719347	14.385672634689	15.6326597110646	14.8768536746794	13.6449014202802	13.6653923207686	13.3336660130418	14.1618473957645	13.7926003057288	13.4414070677938	13.4323753976873	13.4555638504076	13.051918648523	13.2253253827712	13.3671339036925	13.822873606038	13.1874699883909	13.268212535338	13.681115342624	13.2761180362299	13.4923989204717	14.2855062641411	13.6880506409554	13.7777888819549	14.3538846447341	13.0656270457384	13.4739660145873	13.4546560515763	13.434141819839	NA	12.9155910120957	13.3535443734082	12.8912798192789	13.1596103707265	13.6562236731086	13.3367416220168
sp|P13797|PLST_HUMAN	10.3742606511019	NA	10.5914092542762	10.7491269092139	9.99562929848458	10.5250756814498	NA	NA	NA	10.2651486872102	10.2638418744709	NA	NA	9.77333686495842	9.1728310570622	NA	NA	NA	NA	NA	NA	10.6146095701141	NA	NA	10.3032934848282	10.11611930413	9.99212836259007	10.2007805621103	10.4344291462994	NA	NA	10.4627320496268	NA	NA	NA	NA	NA	NA	NA
sp|P13798|ACPH_HUMAN	10.6662420734988	10.9619926343334	10.6729945947719	10.7372546292291	11.0427152489668	10.1429505766944	9.89637025139657	11.7107888137183	10.7763906817467	12.3152339757089	12.1526817893269	11.94994658878	12.1684754559373	12.2580314228385	11.7863469203427	12.3248374136338	11.1484147136259	12.1961831719762	12.089452787567	11.4824267205318	11.8423090272361	11.9697987607156	11.5131638747193	11.5556581395938	11.910248678044	12.3597210806567	12.2900022631796	12.1589521145444	11.6387699774471	12.1618599941095	12.2057921436082	11.6750664343273	12.2000037946875	11.1492705319375	11.4472606680816	12.2487667075162	11.1622992768596	12.1469560612168	12.3329438559361
sp|P13804|ETFA_HUMAN	9.61081229220678	8.85837435441402	9.01120960727536	8.9303365303406	8.70486037730244	9.66088102580528	8.92803778842352	11.085045034876	10.909026735019	10.8055867712371	11.4224713606174	11.258476659518	11.1811256863822	11.3776855185731	11.2839895350987	11.6426414413905	11.362194520774	11.2907831557032	11.5282944593095	11.3968703474671	11.1599197855539	11.9558041687469	11.4069812396643	10.922705558893	11.1381867864615	11.2419297472046	10.8606232403064	11.5177365588418	11.3603587658377	11.3568622720273	11.6357748558154	11.4356701642729	11.3123874669525	11.3347497231525	11.3925778998924	11.728618692156	11.7152211343684	11.9427840562855	11.6486908370235
sp|P13807|GYS1_HUMAN	NA	NA	NA	NA	NA	NA	NA	11.3296853104609	10.2553298436554	NA	10.9728577943131	10.4551524599518	10.8854050855726	10.9639709264571	10.8047870922884	10.5988356918686	11.4936757084307	10.564996751091	11.1631262085352	10.5951113757216	10.8646588532597	11.2817999386429	10.8142229102519	10.2694354959086	10.3907404325783	10.1273518486518	10.3186127173702	10.6314183018591	10.0516791330822	11.1599844497368	10.5337975724689	10.5986564368127	10.3058848009145	10.3432222960658	10.5799887045838	10.5811670925834	10.6380338789118	11.3334500548158	10.7938885886275
sp|P13861|KAP2_HUMAN	10.085045517166	10.7975057211516	11.1786895966359	11.0670848504644	10.4499487631862	10.7659977070283	10.6335079509797	10.9074523949301	11.4134836394271	10.9997463090808	11.1222147840265	11.6850654047568	11.5563472406007	11.520935660767	11.688952345263	11.9784727179362	11.6676468899764	12.136660066431	12.0616429081401	12.1237940549349	11.8481126471335	12.2364635194284	12.1368573448939	11.4316233761264	10.6616648450372	11.4275503553391	11.5439982174096	11.691185495409	11.4929506610286	11.5237630510878	11.5936777635211	11.8203370880652	12.1154157682954	11.8104442881865	11.9083229222579	12.0623799460479	11.8712304455325	12.24155929847	12.2124482784077
sp|P13929|ENOB_HUMAN	11.4233170350942	11.9776048826827	11.5298041544783	11.5211320371893	11.4233273808323	11.3431394204029	16.5257255231227	13.1832758718673	12.925722916502	13.8330933318557	13.3365722788171	13.4847861490094	13.1970774834416	13.0786618154643	13.561413521658	13.5872594394153	13.2689535834045	13.7889566642916	13.3863854268806	13.5659978920107	13.6885767387816	13.7406904290861	13.4796025573033	13.3871196156919	13.2434803476361	13.3162538031499	13.1528496192667	13.3634384565134	13.714184994668	13.9670058830289	13.6445477889359	14.3323860170698	13.8291598066343	14.0186318285549	14.1913341543615	14.0184129965215	14.2730148730943	14.3205502528269	14.2690333508834
sp|P13984|T2FB_HUMAN	11.9375109857095	11.9305036200795	11.276431463319	10.9896207304909	10.8389868853605	11.2561766569087	10.467962166807	11.3802486941776	11.4266795751015	11.8061134407035	11.5040937647974	11.3261417651889	11.316169240167	11.133515767353	11.325691450426	11.6206242344874	11.4061661347916	11.570673071779	11.060432795415	11.1258970143759	10.955435055875	11.2149023015974	10.9352496690857	11.5149410290262	11.5244554357148	11.2168194237353	11.6641594035862	11.4952326908253	11.2982198943135	12.2011109894854	11.1917875201708	11.3074565560211	11.2893280346177	11.3762054970643	11.1428270785915	11.1285075851745	NA	11.0241264097867	11.2918274493581
sp|P13987|CD59_HUMAN	10.9995675010791	11.4822871324707	10.9227604797652	11.3449140465786	NA	11.5883954558398	11.7543815059249	13.3453422942835	12.8506410610243	13.9749535312947	13.2818634545182	13.6190304659607	13.8689498849824	13.7116020900862	13.7654375868286	14.362195548845	14.1958600655447	13.844994826764	14.1020080914134	14.5377197806083	14.7046763758232	14.6984758827271	14.5073412862921	13.1286730328625	13.1447400586497	13.308822374421	13.2713781695029	13.8656392409387	13.7896697474541	13.8920702783877	13.9880172666388	14.0967512627602	14.2124780335055	13.6835219106955	14.2572351522636	14.5570988533026	14.7266063950055	14.6574846439374	14.7085339310219
sp|P13995|MTDC_HUMAN	12.4568296354801	12.6322341014076	12.2481688732835	11.7372781566752	12.4234372806619	12.6844175270701	12.7651684944833	NA	NA	NA	NA	NA	NA	NA	NA	NA	NA	NA	NA	NA	NA	NA	NA	NA	NA	NA	NA	NA	NA	NA	NA	NA	11.0471448413354	NA	NA	NA	NA	NA	NA
sp|P14174|MIF_HUMAN	12.5091521188192	12.0247520488223	13.0870549487998	12.2689427848255	13.4243299208651	12.653193179252	12.400031837049	14.1191457703291	13.8863235636489	12.6814997810334	14.2268634727054	14.4510484204852	14.0553273491172	14.0268766555707	14.1764921956455	13.8581663382301	14.1324587008659	14.7516248670904	14.3423755325041	14.2994780191841	14.471852931083	14.7003806031466	14.3524394445175	14.1021166850938	14.1673217958316	13.9912218606629	14.1080296022167	14.0796235576491	14.2536892092009	14.4491745005923	14.4400449271129	14.7291808750899	14.7847289883881	14.0161220282066	14.4590219860773	14.4654506077939	14.5675720029675	14.7183473138109	14.558558172807
sp|P14314|GLU2B_HUMAN	12.9440224638338	12.8744834138124	12.4456299221005	12.5165009694895	12.7216605146016	12.6239896686152	12.4223224987102	13.1033658033684	12.8697001272658	13.2176999334936	13.1128515149825	12.8365101009401	13.3301988085839	13.1224038839495	12.8743420562924	13.0193053686038	12.9325623439022	13.1272033384299	12.9970668467466	12.8123615325985	12.9760517068105	12.954220064144	12.999044954382	12.729481200589	13.0613921291502	12.8802775221192	12.8990801935778	13.0978217698745	12.7364992110764	13.0148790490026	13.4381276154151	12.8008118196297	13.0657459144391	13.004277647522	12.9756038212977	13.3500086994765	13.2075991465763	13.2534304498669	13.2499137811611
sp|P14324|FPPS_HUMAN	10.864591817993	11.2178304852712	11.374547979266	11.0501027435938	10.8570914558016	11.1312758588892	10.8309498967931	12.5835529304665	12.632962027806	12.6044904741631	12.9455761944114	12.580624680973	12.2152329774865	12.1033608515705	12.4070764278499	12.3802459512378	12.1218358351146	12.3403615330373	12.2664418084207	12.2416413239216	12.1827898694026	12.5917094200641	12.1099029253893	12.710551721553	12.8321648331852	12.6311266074863	12.5307762443317	12.608079567219	12.4759846007183	12.5989731613807	12.6006357875226	12.6208190767106	12.7618691680774	12.6600032313853	12.4213323247395	12.113158928387	12.229994158476	12.4866646389667	12.0365095595676
sp|P14406|CX7A2_HUMAN	13.3322300631937	13.7845824805294	12.9161573932383	13.8602714545312	13.343687634041	13.0350465672908	13.113291111878	12.3664408204075	12.8207475332366	12.5742721828	12.9571186155593	12.8651799752853	13.383246684186	13.1000097401473	13.0790323624177	13.1151251311307	12.3868739096554	12.8860490586611	12.8128235734597	12.6474195738887	12.9074356259656	12.9318376864485	12.2005929409822	12.9275107093006	12.9763074354468	12.913279156942	13.0703033168755	13.1785612964409	13.3169219128227	13.1668944123259	13.4185892273395	13.0718104151811	13.3207650886951	13.067014695613	13.0936951255705	12.8621889885319	12.9129724416776	12.8568995743271	13.1492324037418
sp|P14543|NID1_HUMAN	11.5916802263623	12.2864789830025	11.8739414387415	11.6485274730093	12.238660325795	12.3881242645391	12.5868811118072	NA	NA	NA	NA	NA	NA	NA	NA	NA	NA	NA	NA	NA	NA	NA	NA	NA	NA	NA	NA	NA	NA	NA	NA	NA	NA	NA	NA	NA	NA	NA	NA
sp|P14550|AK1A1_HUMAN	10.5723314143756	10.6643351413879	10.8528514280051	10.8920170461666	10.5882172801581	10.6853031584213	9.7201888875259	12.364368995036	12.1863699215497	11.7222616651278	12.2526362174365	12.3398645398801	11.8198524503356	12.1285848420793	12.1576881147041	12.3154504266159	12.0409315528271	12.1669164856967	12.2523852200665	12.1302477482372	12.092075681053	12.1377671218168	11.981780906964	12.2297678305974	12.1374848754808	12.3512692391825	12.3365750260365	12.3066456666499	11.9169125033262	12.3652360768869	12.3191593017318	11.9963425571994	12.4763522773178	12.1170341361247	12.0298580610713	12.2219410808989	12.2220878456717	12.4754897498496	12.2750703801215
sp|P14618|KPYM_HUMAN	11.6923361635207	11.9688441015455	12.1400820210432	11.2060628877056	11.6904039263648	11.8261455777901	11.1982772227138	13.4666103971902	13.3426384778189	12.9145488330786	13.8542250051096	13.1319177560147	13.276382373682	13.2627418565892	13.2197517002358	13.0955129605974	13.0253281437292	13.3583060460383	13.3922129962256	13.1568308606789	13.3828592120731	13.5806931064211	13.0701547316172	13.2715705106166	13.5374005086261	13.5499055594644	13.291077989001	13.4205978634284	12.9099659103774	13.3622624913216	13.287944633925	13.2110738404769	13.3718161875095	13.2294871435872	13.1159200260141	13.2135526400267	13.1766974528925	13.4385346760185	13.1857048180424
sp|P14625|ENPL_HUMAN	13.5508923289026	13.2993788001334	13.6397839114621	13.3787324142963	13.1998002644778	13.610768183687	13.4303742939749	13.6282591749722	13.6200508123974	13.0558893599518	13.8350537687243	13.6364960281492	14.02735980497	13.9881555407807	13.8266224045215	13.7275195076322	13.6850486558185	13.5608064454801	13.763640420058	13.5919771915698	13.6674455010094	13.9186128892315	13.6058499625155	13.7259450329187	13.883807084786	13.6031112797663	13.6480708998951	14.0755295543561	13.6690177260769	13.7613506085796	14.1026804817604	13.6327216761193	13.8541507406151	13.6578296809617	13.8300275257124	13.8867324669584	13.7990415451989	14.0132396920773	13.9608920771096
sp|P14649|MYL6B_HUMAN	12.0687628955456	11.9102334479685	11.6892244875661	12.0238102611746	12.3040823162708	11.5754391851272	11.6839282222077	12.3549396394138	12.5164088122065	11.3629297757634	12.7137701576556	11.4613262144798	12.2771833593347	12.3646355436939	12.1287113785148	11.2367609720676	11.9050962755142	12.5558462080157	12.6580456408016	11.1319208806243	12.0333444484849	11.0518315136491	12.094111428156	12.3313883677244	12.3758132794779	12.2791298170137	12.4524744327274	11.3675435536038	12.2951646373443	11.3848001226602	11.9914815365922	11.1977975497699	12.7710065953168	11.865124793732	12.2203101183236	12.1612217809698	11.8487543055618	12.3501237916568	12.2113213710007
sp|P14735|IDE_HUMAN	NA	10.2923295729395	NA	NA	NA	NA	NA	10.3871870635819	10.6058826018031	NA	10.2297266248325	10.252753308961	9.82787320260121	10.3152306877428	NA	NA	10.1667825491267	NA	9.91621257055322	10.6419156710885	10.1892612905671	NA	NA	NA	10.6066610655787	NA	NA	10.6367614945531	NA	10.0669467022274	NA	10.8907147631664	10.0788334320319	NA	NA	NA	NA	NA	NA
sp|P14854|CX6B1_HUMAN	12.985178712935	12.3560775696902	12.7264960159942	12.3455144187308	12.704372590114	12.6598860026241	12.2418485510258	11.815589161557	12.5489398317658	12.1484856204747	12.647232292727	11.8961492464943	12.0383805702348	12.6719634383461	12.7224337132082	11.8526428018626	12.6957261571863	11.7214946578462	13.1145862256981	11.7253990454311	12.2784412038705	11.7275472393166	11.5397678200721	12.1474676307577	13.275146312691	12.6234355265722	12.6754836572044	12.7112366160586	13.5393499726932	12.8635259210015	12.9904056641629	13.0339631089165	NA	11.9210089018762	12.4512565318384	12.1373700178209	11.6677608365188	12.2920534055772	12.9865385991703
sp|P14866|HNRPL_HUMAN	12.6305284528314	12.7688698043214	13.0378546378983	12.7812879653877	12.5895462137883	12.5249599901911	12.5469227793087	13.1324997502925	13.0395137029881	12.7990342567745	13.251800425671	12.8232748876977	13.0833992385751	13.1110550691544	12.982714392745	12.6608589618138	12.8170513855258	12.5394391276843	12.816111430518	12.6846589778077	12.6391373443512	12.8479435417725	12.6680714371776	13.1996880943097	13.1913146247082	13.1307968070764	13.2359250246664	13.2584988224095	12.8327464716183	13.0213370197243	13.1388482918383	12.6140751055629	12.7492203069246	12.3585193967151	12.6265425270137	12.5618667105103	12.4975717632241	12.6696446417861	12.6538465019276
sp|P14868|SYDC_HUMAN	11.5529273371378	11.5727834361435	11.4607100675304	11.3113854392608	11.0711252574017	10.8642446876953	11.005160194249	12.244223549321	12.2560080423492	12.8602831492058	12.5515166264673	12.3799316429682	12.2130425851504	12.0955800712112	12.5224652106946	12.5264223052138	12.4482972838415	12.6599165209363	12.4688048191714	12.515978946721	12.6106780222058	12.8330091715314	12.4947577093372	12.4603439752087	12.4069848209622	12.3144196838894	12.4111813835102	12.6572764645518	12.3463569006634	12.4335240788539	12.4286984088436	12.7958644773637	12.8261046433449	12.5671879253698	12.620532272233	12.5141464561934	12.6207012584536	12.839642667354	12.6066693934407
sp|P14923|PLAK_HUMAN	NA	NA	NA	9.07423244277999	NA	NA	NA	8.4890739679983	8.19172634788931	NA	NA	9.27432958675098	8.314678072227	NA	9.11276770216016	8.74031393596059	8.4818334920403	8.93868263887773	9.34855576295529	9.24255933954885	NA	9.83985379094227	8.48785228854944	8.83877909183317	NA	9.56543283560213	NA	9.49784645828286	9.15668602974951	9.10367017099384	NA	NA	9.25721313433007	NA	9.0433402858862	9.50280150536311	8.93181092255834	9.16806183665896	9.24994073053317
sp|P14927|QCR7_HUMAN	12.2877949505871	11.4603970560893	12.432375824383	12.5597062328717	12.7637322957429	12.3383368963223	12.705096198202	11.8856039470166	11.7111572718565	11.3022858342861	11.2445015348203	11.1159118724104	12.1914467878186	12.0931975407944	11.5397197272122	12.2216888972036	11.7664654353046	11.4499938513949	12.1727633635053	11.3059473890839	11.7170940951524	12.3305077752016	10.9377907227537	11.6342823317776	11.6817005450543	11.7440978742962	11.4168679664628	12.2761315042714	11.7882572788604	12.047877672963	12.3852311720373	11.344059454249	12.0971810076342	10.9485412348161	10.7563118279538	12.0542212403687	11.7081120613745	11.9188203405797	11.9313901442917
sp|P15104|GLNA_HUMAN	9.29324920017901	9.28147284388581	9.8347831172166	9.66817506568574	9.93992761492592	9.3973147748469	8.97962612443436	9.97168192873246	9.3606641865896	10.7634170137493	9.25856632535569	9.37100742003871	9.13586946136396	8.82159688810545	10.88232495986	10.845546570353	9.27549459945558	10.8364298578525	9.877985847029	9.97932873569562	9.17442578465959	11.0342788568695	10.0552958931762	10.3128639078071	11.5364040755208	8.89474488220799	9.34953338241895	10.4531493777394	10.4654423400947	10.8973978426972	11.2563589568127	10.5859997370205	11.8563083012317	11.3089516790352	9.33944668767732	11.0201248393282	9.26931944823969	10.0423236728533	10.7967520414295
sp|P15121|ALDR_HUMAN	11.3396449528164	10.9865736735646	11.7781632496341	11.4331591179896	11.2426698158063	11.4934771252366	NA	12.7851405534503	12.8566766335426	13.2678738284023	13.0929130765471	13.0186168452417	12.8190919080528	12.8342721544677	12.6468998836955	12.4617842117707	12.2282524027386	12.8783190627857	12.4982912384607	12.425698188912	12.7031508989817	12.6338952386867	12.3964200364713	12.9392958894537	13.4661212341729	13.039543581983	13.4285295538503	12.6554502483818	12.6281739744684	12.9319531714485	12.9656245072737	12.8690354104276	12.8205083712266	12.6592622407843	12.4825502644186	12.6882229379607	12.8163422662992	12.5908055863251	12.5034604183399
sp|P15170|ERF3A_HUMAN	9.5788165434215	9.43903029525623	9.98572897406521	9.73955103917249	NA	9.81944886785588	9.57264283287246	10.4157003683503	10.644084730358	10.5265240308428	10.9806407378103	9.2676275027997	11.1454580562499	10.7031571657752	10.0965921285483	10.0459633677917	10.4797696632174	9.23998557398231	10.8031358412636	9.45086741326129	9.42647096373348	10.2674115124503	10.0941917169666	9.70854788907272	10.6923154783329	10.3654901588169	10.1130671950993	10.5246798069099	10.0150266048701	10.6359961464467	10.2489764050907	10.1218988713933	10.7994603586478	10.2944669996142	10.3484583410505	11.444271994424	10.0231597495502	10.3351351865311	10.2724962909969
sp|P15311|EZRI_HUMAN	12.3779040625431	12.2982359802572	12.2325161384701	11.804375195164	12.4265834788938	11.7720088814461	11.7208223702769	11.8881554272677	11.298037835089	11.650818425307	11.498745058464	12.0411570820039	11.826990550398	11.8444145642312	12.0242939557355	12.4845642899181	12.2242341383415	12.4446034586235	11.8904207155017	12.3221782862513	12.6665993689687	12.6092170708063	12.5702949678355	12.0056588962705	11.9274014876843	11.5968752181405	11.9263211410204	11.8987478779543	12.0753032344183	12.0507395970856	11.9935456809264	12.4557458741203	12.237059595555	12.1183508932741	12.3674543287392	12.1926785793137	12.5163796689553	12.2974712495476	12.376010911865
sp|P15531|NDKA_HUMAN	9.91475576032565	9.77630079150039	10.6920714422543	9.95603969392526	10.1173042288992	10.650749227146	9.75950718760246	10.5735964736955	10.4766501690514	10.841735701422	10.7109521783624	10.7579965481561	10.787980695723	10.6388910513852	10.8868394925915	10.4889133633593	10.6052833905732	11.108461932422	10.785168916405	10.5326756077018	11.1551343789943	10.7531407569797	10.7362328040375	10.9540840093235	10.9367200848489	11.0504428495956	10.4216620273465	10.6338013725898	10.7175919883585	10.8811101909925	10.9839636966852	11.1055106187486	10.9611279395445	10.9012520659582	10.7203076296515	10.8225021588534	10.6664737582482	10.7746104009001	10.731610320338
sp|P15586|GNS_HUMAN	9.73960409517753	9.55611861589647	10.2866454620761	10.5217765633666	9.84335238115794	9.95133092142571	10.0305424736174	11.7618810386167	11.3429643809469	10.9868790402537	11.548682547021	12.0923988159966	12.0948638351103	12.1018217849942	11.6152369541756	12.1815921118896	12.4021700089612	12.8584563110115	12.578498079095	12.4376185035836	12.8446636063672	12.8403079725315	12.7766499194302	11.5746783363789	11.5848774382931	11.2138466619645	11.5305544573306	11.9147117345603	11.5572135246928	12.1104591691874	12.3056854726951	12.4613852222084	12.8205220686859	12.4657734966485	12.5270935775727	13.0064176742347	12.9066300409754	13.0288528084811	13.0065352932606
sp|P15848|ARSB_HUMAN	11.6462919233276	10.449467622928	10.3095804995449	10.8515753247418	NA	NA	10.2187663478952	11.0903694344633	11.2013304712704	11.0551389347264	10.7231033254654	11.0617909647428	11.0846036119582	10.9591962511035	11.3019707076065	11.4995972071192	11.233098264958	11.4085084424429	11.1479763046523	11.529765101361	11.4564851935036	11.1374615570412	11.384216619647	11.3703651574037	11.0432718661249	10.9020465876352	11.4152870195819	11.0660365499469	10.8595824335187	11.2952002899888	10.9329411382934	11.2358197445806	11.252344437702	10.971476538755	11.7270830744934	11.1111413472515	11.0715571119212	11.1695734566693	11.3556475220826
sp|P15880|RS2_HUMAN	11.5834352435358	11.4867267762942	12.5491644237464	11.4394195047971	11.2798110497132	12.3918294029207	11.697553998078	13.2824544744877	13.1245300279599	12.9943322972151	13.4464160705823	12.9817824395977	13.3428563964229	13.1962228915774	13.0950351716484	12.9794257804963	13.1444759860464	12.7981533579457	13.2007792591263	12.8963819551157	12.8692537118071	13.1303472750619	12.9437599522931	12.9476976147951	13.4518212182388	13.3361624654316	13.3601396734166	13.4163224105078	13.1534454365664	13.1873383688301	13.5432400158304	13.1383532496427	13.1796481201129	13.0426670136248	13.114795147008	13.3056734248181	13.0507644530251	13.1806844678193	13.0414735718722
sp|P15882|CHIN_HUMAN	NA	NA	NA	NA	NA	10.5057619101574	NA	NA	11.7362452006228	10.589594080533	11.575380476565	11.2285287849195	NA	11.4348200752412	NA	11.1848868067634	NA	11.0538227474252	NA	NA	NA	11.1885564952194	NA	10.6598897916946	11.1763565102858	11.4145546991881	11.2052978393022	11.3564036121871	NA	10.9170017229317	NA	NA	NA	NA	10.3295597948804	11.2041162301659	10.9291792844141	NA	11.1756675621872
sp|P15927|RFA2_HUMAN	NA	NA	10.0019799426095	9.62760463925047	NA	10.2331482302105	9.74802623420576	NA	NA	NA	10.4102154465927	9.2544169543621	NA	10.4297313144468	9.92732883621724	NA	NA	NA	9.75088064754759	9.53796242408143	NA	10.5798381877142	9.55799672950608	10.5676168651709	9.73179525746771	11.1822223002545	9.61728950687244	10.9586146397181	10.3598937776883	NA	NA	10.3880603348907	10.3200419645067	10.5309790010851	NA	10.2698498444062	NA	10.7120946161114	9.56027900419646
sp|P15954|COX7C_HUMAN	NA	NA	NA	NA	NA	NA	NA	NA	NA	NA	9.62502436551347	9.07793656748489	NA	9.62143805542719	9.21139917521787	9.10237511547209	8.59815841486297	NA	9.42749002160397	NA	NA	10.2635837508253	8.88237975991337	9.75614562581292	NA	9.54347591703688	NA	9.96026290281048	9.83199008702463	9.51846430731876	9.44008345348321	NA	10.0865989413283	10.2809507318725	9.3567960934561	10.0377497421468	NA	9.69907392418889	NA
sp|P16278|BGAL_HUMAN	NA	NA	NA	NA	NA	NA	NA	10.1725297365591	NA	NA	10.2141588693135	NA	10.2051969375627	10.0510572572123	10.5388979365856	10.021066278759	11.0317024154986	11.1377543824989	10.2010009991875	10.9726743926988	11.284131539904	11.045919044964	10.8248101665556	NA	10.1192484711346	10.2157935277064	10.1231676945623	10.1348966601035	10.6722753894509	NA	10.9149721504644	10.7592758905191	11.1973291509405	10.7096801614805	11.0345736933567	11.8970242380097	10.4268966048486	11.703411751619	11.9373244855941
sp|P16298|PP2BB_HUMAN	NA	NA	NA	NA	NA	NA	NA	10.11730215963	NA	10.2045754011345	9.69396410017347	NA	NA	10.2997427968723	10.2379924936384	11.1079354606039	10.465902046333	10.8922651862592	10.7072274548493	11.48650420291	11.1002707637589	11.3109682102833	10.8994665143155	NA	NA	NA	10.1225092696562	10.5219496802618	10.395361734506	9.91646696724345	11.2270045057223	10.9901454514904	10.8461259031859	10.95424286145	10.798138625724	10.3975205771915	11.0920803775163	10.6480195146273	11.1378368736703
sp|P16401|H15_HUMAN	13.6316915832486	12.9858293433743	15.0712541950447	12.9808229365717	13.1743984093431	14.9926900864716	14.7948939459723	14.840112192111	14.9381597936617	15.6355434310903	15.0474182034819	14.4866995877845	14.63159223817	14.653969235173	14.6769573216432	14.3649450008563	14.2059475286591	14.1156999597116	14.3324022383815	14.0922365665405	13.9726011488125	14.2425541168798	13.9691214446402	14.8584334384584	14.888043384439	14.8973638194996	15.1837906403135	14.7523296963991	14.5489950088209	14.5492507237577	14.6226133233899	14.0276916681671	14.1084995628074	13.6809660429782	13.8141576827642	13.8990766787713	13.9291428629075	13.8734566782243	14.0432185377424
sp|P16403|H12_HUMAN	16.4757619061605	15.8637622937875	17.7354563487559	16.1510247002508	15.8409433514868	17.8306775144626	17.9666644134299	17.1761570361911	17.1862946873242	18.1189305208426	17.3762075944142	16.7231903513849	17.1545645210812	17.1048953426713	16.9140488031463	17.097101087484	16.7029121163229	16.7574132755649	16.8375217181786	15.9905988176667	16.0087825186167	15.8528418441413	15.7675939090616	17.3587671898041	17.2910506088347	17.1469080828649	17.5564961310336	16.9193595062133	16.9514542106802	17.0724935631367	16.8708258909678	16.5067815026995	15.9428099827571	15.6758407940507	15.804159457195	16.7002420719397	16.5975617150594	16.5084231393528	16.5982553231316
sp|P16435|NCPR_HUMAN	9.86788037463808	9.79406866056852	11.0846357810653	9.60555084304725	9.63997790382454	11.3934494131521	11.2831896686928	11.5363984309485	11.0054962281511	11.3473579708847	11.4989729849425	11.0165212794381	11.5995268978493	11.5302512769719	11.6949236763954	11.6549283665293	11.7165748184256	11.1494418496913	11.6313323515224	11.6397241225609	11.7467850114473	12.1033506321563	11.6970965694734	11.3126315158149	11.6531362700196	11.6153942676422	11.1634124051789	11.3455109236784	11.3241968544277	11.4967106193691	11.3908224229005	11.3967529218702	11.6148873334659	10.7102435934566	11.4033073729155	11.9665178167572	11.8136525506433	11.8024121259685	11.9658051792931
sp|P16615|AT2A2_HUMAN	9.53065162859453	NA	11.5464032800083	9.46867416720851	9.16917488246585	11.839946279555	11.2348103764255	11.6749960388627	11.7637569170071	11.3631859500408	11.6688484353381	11.1677517410803	11.9900590869307	12.0325261224737	11.5304415397362	11.256402983541	12.0809449749769	11.0427874123162	11.7948352195495	11.778623676165	11.9004018928282	12.3423312045822	11.8893597322422	11.2161330810511	11.9837816483225	11.7005228053864	11.9057007551265	12.1376596605195	11.3706456869956	11.6728477214007	12.4270533179235	11.6043318520061	12.2577268866949	11.4041424378631	12.1113222895386	12.598682328146	12.0725817213029	11.9644241797969	12.2461332642567
sp|P16870|CBPE_HUMAN	9.13604457785085	9.23554962058838	9.46222292493428	9.28354399644621	9.29946829183224	9.46024024567052	9.33827261712181	9.34825138759238	9.50741776012055	NA	9.3634620878148	9.51500540858202	9.39277595891514	9.40750964168571	9.86700110033737	9.6061304134367	9.89859177284662	10.272237956605	9.51665348149125	10.6816261053152	10.5018124864939	10.1042169062523	10.5573312709581	9.35658682364501	9.27208670637001	9.39409152821555	9.43173451314818	9.47722702300987	9.32873995944948	9.34965309293305	9.24122367057215	9.55417490038024	11.3138603951906	11.2244175230934	11.2241915333283	11.4907913482789	10.5662832908969	11.3103975780425	11.0959576669873
sp|P16949|STMN1_HUMAN	16.4163914671224	16.4268086880496	16.1657214179448	16.2583771921355	16.5573296105298	16.2381179227472	15.9406023021095	16.2751789315237	16.3983497676865	16.4233259906366	16.249737598051	16.3743566757492	15.9328136471869	15.9274301919272	16.1093499614125	16.2293711892017	15.7645349017987	16.5117913469039	16.0112452645331	15.986156191888	15.7924554575404	15.8005541263377	15.7500049042196	16.4280645580981	16.4303469110085	16.2815499346097	16.4812947484223	15.9049398870511	16.0726819217898	16.2222152370436	16.0288119982493	16.0331980146753	16.0072362882405	15.6405308355808	15.8375795382068	15.719238607433	15.800849621689	15.8869336159024	15.7527138760698
sp|P17026|ZNF22_HUMAN	NA	7.33285851585158	8.2203600650021	8.1213045346644	7.90276682270414	7.72671527760539	NA	NA	8.55088488419815	10.7323089873053	9.85246165491634	7.73634208903445	9.35007604832954	7.74733949844189	9.30724999058236	8.30363644949869	8.22288910418827	7.49101259521096	9.1081032240719	8.45770789075176	8.04067085076526	8.68038073070088	7.90833522212098	8.35313645282856	8.67093245499257	9.89342206496199	8.99459000948485	9.82668282888158	NA	9.47307021852575	NA	NA	NA	NA	NA	8.00618485729403	7.8569206832745	NA	NA
sp|P17050|NAGAB_HUMAN	NA	9.46746490852559	9.05926433925105	9.43072658980493	9.44632390751415	8.43496966136897	NA	10.6196493620121	10.0580728818779	10.4049627619616	9.2434229357863	10.329858815882	11.0794493326134	10.7664980939441	10.2622917361625	12.0655942525057	10.9543580079833	12.1011303930078	11.4677032281417	11.2559482499182	10.4565063202256	9.58172809947251	10.4272306483491	11.0996830228817	11.0518753816469	9.44723610191525	10.6393917700446	9.43767260409185	10.2096753091031	10.817841818507	10.6705787834184	11.7936141379357	10.4266656267663	10.4980233310512	10.6169012165493	11.4817917398435	11.4794336920741	9.72212570243364	11.3697107959952
sp|P17096|HMGA1_HUMAN	12.8692764812974	12.4814901376156	13.8642692914573	12.7222306983969	12.7944480466362	14.1434535373485	13.5911145718421	14.2444677526287	13.714261018803	15.1047620853009	13.5907004200059	13.4317601042229	13.8141078875863	13.7772065551172	13.4896583059279	13.0933493392303	13.537566300628	13.1233113730572	13.3898439622162	13.0425150743654	13.2734794318155	12.9392948079437	13.3407911557688	13.1254597601125	14.0519720905776	13.8132540697218	13.8640899011543	13.3209657092574	12.9092706802003	13.6770753149455	13.7990278489852	13.1389369882766	13.2038347645387	13.5464917983672	13.4295171708297	13.4809337508702	13.253111486233	12.9658167609339	13.3469126979658
sp|P17174|AATC_HUMAN	10.9487689543451	11.0900294094826	11.1297104071185	11.1123781246447	11.4123136528591	10.8184428036985	10.6014031268155	11.2471520688978	11.9503075220258	12.0240839780891	12.0364906580249	12.4193813612971	11.8799615394333	12.1615245198171	12.0961977196967	12.5184839567765	12.1474805594798	12.3153286092404	12.2161903083734	12.4026325682288	12.1816347294695	12.3180924619968	12.1587923705393	11.7274040698915	11.4372763109678	12.0093115429867	11.9918325993507	12.0861093206347	12.2553351612241	12.2981946183973	12.2238870087503	12.2679424665455	12.2752613819892	12.0751486364153	12.3383034942066	12.5817933054539	12.560612055776	12.5375506279927	12.5181821259877
sp|P17480|UBF1_HUMAN	12.1326116405124	12.2578620938002	12.6676696625859	12.1129928112556	12.114597559306	12.6093348574332	12.1377247310939	12.3781491430822	12.5027133410041	12.4364088144498	12.6611147248534	12.2091095426581	12.43428337653	12.4608715647617	12.3369553852979	11.7754659223459	12.0726236538926	11.6818148760399	12.1641685019446	11.7749211755442	11.6321720966121	12.2352593639029	11.7133471679188	12.4525224896417	12.5459157124219	12.5604482417299	12.4665066325716	12.6381760594859	12.3557405620924	12.43418231242	12.5940693581695	11.8680488193072	11.7867101460945	11.8330224055123	11.7835668868667	11.8735241668538	11.7770795317129	12.0461858978334	11.8827175563497
sp|P17612|KAPCA_HUMAN	NA	NA	NA	NA	NA	9.81691952119235	NA	NA	NA	NA	NA	NA	NA	NA	NA	10.0724038500305	9.63012055047184	10.1484170312185	9.88862964619116	10.0345826993731	10.2740171738686	10.2271923783061	9.87793036004536	NA	NA	NA	NA	NA	9.80485034191479	NA	9.25925127419782	10.1370241059677	10.3406909837498	9.7502774534084	NA	10.4348448358573	10.0693837371502	11.0019564424019	10.841688726501
sp|P17655|CAN2_HUMAN	10.5022420507081	10.3890405853139	10.183263345022	9.95321960244829	9.93186822993789	9.7192378914502	9.53582325655032	11.1025406809442	10.76048842233	10.9756409617496	10.9087280488031	10.4902085113029	10.6075754956886	11.0125247454806	11.2246206639749	11.1795914073841	10.9336385746545	10.0191623729286	10.9109711220921	10.8726503065939	11.2400896162326	11.0677815470095	10.7808087980308	10.8673472535263	10.8359683802437	10.6406032470936	10.7134870224812	11.1604457884439	10.3923203099853	10.8623195589813	10.3983670982066	10.4063630940031	10.6804396685807	10.2754003688007	10.8770599614462	10.9033709591187	11.2508113213254	10.6752904916616	9.92926053860023
sp|P17677|NEUM_HUMAN	10.0314440232595	9.54218804517974	9.33452023519689	8.5334286824267	8.73642566860975	9.81288507805986	8.6691246594819	8.98019832199926	9.70871274848991	9.9566085158428	8.26219409429684	10.9027176003508	12.1752587449279	12.2081555742708	11.8597561049053	12.9974454112096	12.1402556348174	12.8783851415967	12.8404132053903	13.1165373157607	13.0836621496419	12.9508452287226	13.0713218742943	9.4622361670117	8.89438427401761	9.76144051676288	8.48471084577097	11.7093980317636	11.890931463412	12.3576746923206	12.2409876170586	12.7939074958317	12.6591290351774	12.4526985469094	12.7600788706296	12.9638346648954	12.979447921481	13.2041892189009	13.3310505837723
sp|P17812|PYRG1_HUMAN	9.15227588214036	8.9568839174053	8.9883643251669	9.45593460679719	9.47789997322896	8.99426010545515	8.26604356394236	11.2232000732713	11.3227593250335	11.3856767653517	11.4775006017641	11.2763478909092	11.2390657176092	10.9055334431743	11.1917799306955	10.7234240450926	11.1146992810376	10.9725510614949	11.2917495595468	10.7571250211381	10.925236342655	11.3053364495023	10.6859562463845	11.2356265352863	11.6107085426437	11.4917511807223	11.4921133063321	11.2748094179515	11.2376692715371	11.2519305089904	11.419637088321	10.8242750130043	10.9237365897804	10.8737658981115	10.7588669517523	11.0944425603955	10.7672327148284	11.027527079798	10.6501285976654
sp|P17844|DDX5_HUMAN	12.8914034508818	12.6879609408118	12.8656040504622	12.658457309197	12.3652299279334	12.8399098531406	12.6811852398913	13.1540114749443	13.0337859500669	13.0001980077015	13.4022177480439	12.718277449366	13.036301600135	13.1066013876053	12.9697496875068	12.6187907611301	12.6834245287162	12.6278558820763	12.9064763531596	12.4826997559394	12.6415834952268	12.9328458489909	12.4977789401096	13.0895760920291	13.184367791836	13.3305345949973	13.1002539458966	13.3764967906356	12.832503483604	13.0695297583134	13.1635095944968	12.4926879535432	12.978614470028	12.3830709635773	12.4908648188134	12.688825463461	12.487286217918	12.6429202598731	12.8076609464042
sp|P17858|PFKAL_HUMAN	NA	8.32608252812673	8.57147217900673	NA	8.71787568783202	NA	NA	9.39909322775337	9.71117336759791	9.72740158608869	10.3007758045338	9.73218330604486	9.97236337009565	10.5647568030631	9.88443415136372	10.5130011425128	10.3432751700423	10.1273910470109	10.0524950494881	10.0371602021332	10.0314365695501	11.185950823123	10.125538636633	9.68092908779366	10.4250087815312	9.7439576201729	10.1644198290312	10.542040272367	10.2354960669415	9.86226774228927	10.2400725459792	9.85505384259584	10.8214740743754	10.6009352589663	9.97802106347147	10.5521497078768	10.0593906682101	11.0050708912894	10.8744091979209
sp|P17980|PRS6A_HUMAN	11.223149527224	11.2794222128295	11.2976462474615	11.0486984226981	11.2741126043886	11.6599551152032	11.056604415469	12.1444789998342	12.3906418714421	11.7710574869097	12.537110784004	12.1742248090146	12.2385385307508	12.0095337411401	11.8882476534398	11.8116381806568	11.9888935508968	12.2756726553516	12.2596733842103	12.0809010874397	11.9973141890646	12.4170025230721	11.8225395569841	12.1710889930555	12.3954889301952	12.2101481602181	12.2573245544253	12.2930284292952	11.9351314010934	12.1387429789512	12.0569957142274	11.8517440252091	12.3047702894536	12.1427079790328	11.7361614880994	12.1965309576491	11.9158027316931	12.2296695869941	11.9255388449073
sp|P17987|TCPA_HUMAN	11.2289883884049	11.5006301854303	11.4009898198832	10.9578422814952	11.5418292665493	11.3236489216337	10.6119957799981	12.129671289789	12.1480517472549	11.9613004699834	12.3351786856432	12.1944527177923	12.4515312133168	12.0713679378646	12.1854439337377	12.1064190875053	12.1289037365646	12.4275122996534	12.565758418166	12.3759873971751	12.2376584219823	12.6154025702004	12.2174401256545	12.0949428818128	12.3696993930634	12.3708009614234	12.1433596505452	12.3216821091226	12.1146563997898	12.0944548316532	12.236127214539	12.2352815723656	12.4390775043164	12.3332320471723	12.0654461857166	12.2895857536064	12.1940314929953	12.4799500751509	12.3690662008745
sp|P18031|PTN1_HUMAN	NA	NA	NA	NA	NA	NA	NA	12.4429102980133	11.5026115565971	11.9322808227296	11.927692926691	12.0902253307139	12.0713503293776	11.9236078360199	11.7955587283965	11.5809622108412	12.1328599933818	11.6503076522977	12.0435756832852	11.6745730261832	11.4404587326439	11.2421744373707	11.5339541180205	11.559583749118	NA	11.6035671466781	11.8057550855632	12.0683340752515	12.1823016539927	11.6594773405189	11.7659432489607	11.4546740995236	NA	11.785219665334	11.5781645948841	NA	11.4015028099619	11.5302426567392	11.4964859260881
sp|P18065|IBP2_HUMAN	13.5727517752724	13.2856227970327	12.5536663894097	13.2120054715606	13.0497009822008	13.4927794154507	13.4394443355416	10.6740750160766	NA	11.1958233281796	10.5243211230885	NA	10.5867784191611	NA	NA	10.3950725234217	NA	NA	10.1114710005832	NA	10.3744667802763	NA	NA	10.6317273054324	10.5766886300742	10.6374038796887	10.8572545342997	10.6987563489341	11.0664624935229	10.6075498436322	10.6679282053893	10.5743871872562	10.3654990312761	10.3292650602999	10.3934734229368	10.6151722544796	10.5791809765026	10.5460012006938	10.5888209792894
sp|P18077|RL35A_HUMAN	10.9444487961954	12.3306715165546	12.0413982336067	9.68245916534616	11.0119678782951	11.1205431828622	10.6917723192331	12.2357718035205	12.1834013453074	11.8361314313932	12.8400932836975	12.2033659992158	12.6052951854277	12.7617546935501	12.8198009429204	11.7379892094559	13.1799513851071	10.4216625212336	13.3435716460915	12.5035681022164	13.2161155881889	13.5642792874746	13.2356362436033	12.7746492381305	12.8303041349383	12.7142316517533	12.2276646626377	12.8461675294805	12.2967129339383	13.1354873140898	13.6634935792329	13.320059809696	13.4582863215314	13.4259046313889	11.9800835157892	13.3067418282116	11.9811366689964	14.08843466527	14.025888999653
sp|P18085|ARF4_HUMAN	8.63011054094718	8.4937365560279	8.74362732256883	8.5904253067894	8.31568794027473	8.57307201604035	8.53321878849891	10.440573585194	10.2983159837459	10.035553908219	10.4299037918739	9.78237508424393	10.4926109598719	10.2713529248822	10.1685384043905	10.4805775381265	10.5089806489741	10.1078631480372	10.0737455849792	10.2554422272589	10.8343845935521	11.3149216984734	11.2856588324744	9.99659839161686	10.752878686092	9.94767702408434	9.74264419092075	10.3632204540485	10.4347605059707	10.7220072067145	10.5988097281951	10.7688465108493	11.1596203027674	11.7575615581451	11.1696069410052	12.166738425799	11.852797082035	12.1027138679251	12.4393196757443
sp|P18124|RL7_HUMAN	12.5305405373418	12.7996941801292	12.4896071213964	12.5981166851122	11.9943548789243	12.2470263490945	11.7865889534969	13.7091571187473	13.4394761474367	14.0269278135491	13.8548436011248	13.5745776504114	13.6838148118106	13.5096645312677	13.7987194466288	13.7496700175277	13.579515505831	13.7787328274246	13.7596102534317	13.6050185216083	13.5871192899283	13.9212349630187	13.4796742295746	13.3250153831664	13.5773569040575	13.6479165660961	13.7292927474149	14.0372166081749	13.9384351198051	13.9133226760768	14.041955995295	13.8179539419431	13.9527010356928	13.4833226801051	13.5103055603644	13.7840505898807	13.6896235752102	13.8095587506508	13.809439487505
sp|P18206|VINC_HUMAN	12.3472633857537	12.2013685561344	12.174052342897	12.0851426249988	12.2963160873561	11.9032221607257	11.5330636865521	11.9111419862673	11.8947827419174	12.3051349432272	12.010684307765	11.8562116082149	11.7219080490527	11.6347446382211	11.7329070866061	11.881215401463	11.2879122333293	12.1133578826642	11.7165950893376	11.5451190940617	11.7371721101385	11.7835933262468	11.7191594830551	11.9739030331365	12.2852559635488	12.2462512995988	12.0734262216075	11.7662664904669	11.7698105529311	12.1581120723847	11.9970008716836	12.1027871310027	11.9904483902304	11.9716818600926	12.0906996612593	12.1441769680656	12.1322380333618	12.2858354308694	12.2982106426467
sp|P18433|PTPRA_HUMAN	12.0425554179598	11.720498332238	11.1503429552363	11.6969691813311	NA	12.3594924122493	12.3353762031749	12.4854024580609	12.3233696499433	11.9570295438738	12.361341758302	12.3248082970878	12.2556379357634	12.2618310833407	12.3699719134976	12.6985513486111	12.3716855456566	12.4467024125071	12.0705682273955	12.3116118728534	12.2593723717855	12.1670675160195	12.0124593516185	12.5969212133448	NA	NA	12.5654447966075	12.3191431019661	NA	12.3431663601594	NA	NA	NA	NA	12.2352356218999	12.0554727260464	12.4282990884817	NA	NA
sp|P18583|SON_HUMAN	12.6905306876377	12.8504858474765	12.6834538895803	12.9399001685851	12.5460315253638	12.4155230303298	12.681432086018	11.6041767774584	11.7394469587298	11.6273287877518	11.7331118708002	11.0022283152529	10.9911295461478	11.2450166523205	11.4015409553324	10.6662583804789	10.6152953384049	10.2883673404482	10.848970301244	10.5697088987674	10.2558308441755	10.4010724949116	10.4599718408849	11.7006402556446	11.6436907679625	11.4176183757508	11.7818526149971	11.3894705107565	11.4675445951676	11.2343583016092	11.6347528936922	10.930292222544	10.7461276749944	10.502392023343	10.5672481241165	10.8628452838011	10.7030243942216	10.5900456957278	10.5802857312895
sp|P18615|NELFE_HUMAN	11.2063366766783	11.4039554129558	11.2375705611981	11.6958943209669	11.7219870412814	11.4712033864354	11.8031440978562	11.7157652355572	11.7448069385224	11.8244812301467	11.8452139175219	11.1183786089751	11.1983929744808	10.6530378470935	11.4155701909703	NA	10.3295220685617	10.8634026471165	10.9421471346487	NA	NA	NA	NA	11.8614560611254	11.9074608913486	11.5533357476538	11.8069271238081	11.1924244303184	10.9536371244868	10.4380029451472	11.1430815599534	10.4483778100474	10.4508630899209	NA	10.1603245511275	NA	NA	NA	NA
sp|P18621|RL17_HUMAN	13.53605439961	14.7154116623326	15.6701859615858	14.1656479715128	13.6663238339839	15.6050464590213	15.3063612036838	14.2804050890489	14.6046365000231	15.1382628266809	14.4135713748991	14.2095982401049	14.4177290457159	14.2886976222989	14.3061232833984	14.2521705408068	13.9771746777337	13.7535751712711	14.1203390380799	13.9071223187499	12.2138228279611	14.1604184311711	12.6685170464162	14.2333019874399	14.5504811060542	14.4260003710715	14.5355264528911	14.4703280867466	14.4365740441748	14.3833430929108	14.5006062787691	12.9616921447562	13.032024355842	12.8238463981772	13.9491984917462	13.8968474092284	13.7086587185693	14.0687781946065	14.1863666738383
sp|P18669|PGAM1_HUMAN	11.6702431998978	11.5276117035515	12.1078785071276	11.5069290542473	11.4433237928341	12.1156973213004	11.0468622000128	12.9609423418727	13.0523184744808	13.2192146639821	13.2358541701002	13.0029146838754	13.0659665342538	12.8300041704303	12.7192189682311	12.9583970365432	12.8298112145666	13.1712883857383	13.2739781361164	12.8941198327224	12.7874133684495	13.3445325571892	12.8667642316608	13.3594341270356	13.2907088210648	13.4539300572584	13.0879933211677	13.1027720831587	12.7482849269704	12.7732534773025	12.802790836418	13.0924002228358	13.1104760410281	13.1021652816576	12.7317680047576	13.2038892000785	12.3042557849971	13.506117181254	12.8701133500962
sp|P18754|RCC1_HUMAN	11.0166632256699	11.0157537866999	11.5118234517715	11.3434528376605	10.5288779641276	11.1927264977578	10.6482530251343	12.3296758632362	12.2063031458592	12.5896517506509	12.9682451791296	12.1448072654508	12.4390507929095	11.9275871491935	12.1274467869356	11.9598562098986	12.1437530362329	11.7691517882282	12.2500837016392	11.8177679464339	11.8078221854183	12.1899434590437	11.360944886549	12.3591302749513	12.5406182074445	12.5265987068303	12.635229394131	12.5576290430935	12.4739194141524	12.1145612453983	12.615385784941	12.0888987473617	12.1027822377772	11.420424021119	11.4426423829876	12.0264803125761	11.4983445818415	11.957443966186	11.8892015057208
sp|P18858|DNLI1_HUMAN	10.1611905042776	NA	9.91007602324943	9.79444653073365	9.33136629932171	10.822636155585	9.34282412445419	10.4365672780007	11.2166444710331	10.9249923641647	10.8131938333872	10.3234183138666	9.55988672239457	9.62354788113002	10.1403298785872	NA	9.2232312601542	NA	9.40771688859724	9.19486553809656	NA	9.41053307818144	9.24117335263682	11.2148309119274	10.9914106797963	10.9472713892471	10.5537859812497	9.97213405407679	10.1982577005038	9.28562795708003	9.93121374637522	NA	9.45891503700167	9.33904689328174	NA	NA	NA	NA	NA
sp|P18859|ATP5J_HUMAN	11.6799944867742	11.4487556333293	11.2159595967363	11.7837143605528	11.0060165286086	10.4948549664126	11.4882157741472	11.2149976687343	10.3867377802633	11.3332466880592	10.840765415023	11.4699830764216	11.501126602504	11.4613289273966	11.0919897736409	10.8281908522446	10.7229305398111	11.1559952894136	10.9165317772144	10.7817777446581	11.1334653352207	11.4558189190919	11.020547584784	10.8557023832274	11.4283609138649	10.7810588951651	11.249932029487	11.4300686942445	10.4213611413503	11.2842642151284	11.4849537871061	10.9385127534626	11.5023653989402	10.8461201573332	11.3849450188969	11.4378528709856	11.1287314112828	11.5411930915693	12.007883996073
sp|P18887|XRCC1_HUMAN	11.7102428488471	11.5858778931339	11.385246254574	11.5738449028442	11.4625783587635	11.3103355671094	11.4665131407628	11.3460650316261	11.4374349171688	11.6143903742484	11.7764057461285	11.2153144519606	11.6273277175626	10.923747738285	10.7402356418087	10.7242339144737	10.8908551498483	10.3842172902047	10.9635658906775	10.5723709989822	10.7580333279301	10.9200717755263	10.3635507896546	11.5484569909765	11.64984725698	11.7847900779313	11.4520723201728	11.698599696176	11.6222794403758	11.144446102043	10.8964572699664	10.4831047769905	11.0265534419908	10.4905140564444	9.92561018079669	10.2671424089525	10.2951754896125	10.4747575974383	10.2171063782063
sp|P19022|CADH2_HUMAN	11.5711318162633	11.5327057677479	12.0957021998722	11.1212805825935	11.5170696696188	12.3745116671679	12.0429598189723	11.8498908494548	11.7363214716522	11.5071041854561	12.1097443946554	12.2134028564502	12.440197504379	12.592916034544	12.0732081092497	12.0100735778407	12.2860432869281	11.9703802017828	12.3647210246061	12.2255755920657	12.2991250678905	12.8082724883449	12.3687247924598	11.867749486078	12.0142234825369	11.6442967902954	12.0565789286795	12.2968776425282	12.4017205891899	12.0660531747593	12.2749711154371	12.3271351923612	12.45626893118	12.0760422966624	12.145586006871	12.6488160229392	12.2780567105132	12.6526887767132	12.9656898397981
sp|P19174|PLCG1_HUMAN	9.87135278524002	9.72929988653179	10.2764467440009	9.25530641216384	10.2358308502937	10.1089392147959	9.54014553836637	11.1450485329413	11.0887938284676	11.0319355691882	10.700868866319	10.7664934450523	10.299249663227	10.3193277150519	11.0995952789124	10.7730745149582	10.4408471784375	10.0848014315058	9.76506238126867	9.74143540433924	10.620431661928	10.4773302116005	10.5061215352464	10.9533746069845	10.7418275403444	10.7759663593406	11.301435078889	10.6932096176902	10.4255222280439	10.8274636913565	10.4144548895273	10.5488599153917	10.4552606998988	9.79565782688271	9.90836424864135	10.5461710273968	9.73709715164623	10.4222406316222	9.54289277529971
sp|P19338|NUCL_HUMAN	15.9103088471007	16.036321942811	16.2984379560533	16.0775037221338	15.7509915534318	16.0864028275447	15.7036220748696	14.6975224224678	14.8208178950351	14.757905529099	14.8543941704325	14.4532902244184	14.7918867047167	14.8701302820087	14.7302868640188	14.3539606853517	14.1180839941773	14.2176506603946	14.2779844207553	13.9873623109572	13.9275247280385	14.1143149637689	13.920874669353	14.8299482792585	14.8094363606614	14.7551637355056	14.9223683341941	14.8865476567887	14.7074968624749	14.7587854809557	14.9313970500329	14.1515622028538	14.1582706601418	13.7897343283798	14.1279991061631	13.977552792896	14.0544768661465	14.1083235094663	14.1387047309965
sp|P19367|HXK1_HUMAN	9.99342729221347	9.11824516357574	9.80658965593266	10.2584505608031	9.84067931934749	9.7769520448683	9.88010983605949	10.9044396135195	10.8931618340325	11.5658160960242	10.9962426311457	10.8940707732928	11.2533775074226	10.9462996258853	10.9554711597003	11.6458985877486	11.3570784449805	11.4486005523663	11.5902890657337	11.6658987295924	11.5365175017989	11.6141992685267	11.6687573575734	10.9801605165529	11.001748235157	11.0851853040786	10.8142597926056	11.2331795288752	11.0965606167092	11.2096862745587	11.1864336605009	11.6777200521383	11.4199354600932	11.4184069558399	11.4342192563652	11.8598343760141	11.862088561677	11.9507885965172	11.9790634494128
sp|P19387|RPB3_HUMAN	10.7541496544291	12.0053600099717	10.4830014731574	11.7111370045737	11.8764828847323	11.3218772580486	10.7494885654107	11.7597509830335	11.8132313502253	12.7987350590607	12.203963963628	11.8855116410026	12.0935532134764	11.6336641750632	11.7470267133665	11.3614621899355	11.6877633460464	11.7696430199803	11.7927309603787	11.7410692421959	11.2849006968226	11.6674448988098	11.5056983298669	11.9969272045201	12.1881642476469	12.0944186141475	11.9549381527276	11.8134758342955	11.8578947115045	11.747089032948	11.9223226501364	11.6428939317299	11.4020056825941	11.4199544370506	11.3609360987038	11.5638029712686	11.3270920537338	11.511998870054	11.4415891957106
sp|P19388|RPAB1_HUMAN	9.96940505196474	9.91742403748743	9.53472462090949	10.0545152701401	9.82506897333703	9.75957689834763	9.28256596993218	10.7947470264654	10.0786373314986	10.131413401861	10.7914202455115	10.7162546382692	10.9878373036673	10.9027581825363	9.83571492809516	10.5746705611149	10.1608535276857	10.5726731780028	10.4243552462957	9.82577972522568	10.3765984098013	10.471324219474	10.4043314594928	10.8358891790696	11.1380993163701	10.8346289289956	10.6951658935667	9.98438900814351	9.97004990721136	9.98237282140833	10.0585658823859	10.3999510860147	11.4301584232421	10.460472068921	10.459706208363	10.1854668619176	9.6955276154622	10.2797331086027	9.74142751984274
sp|P19404|NDUV2_HUMAN	12.3579557823382	12.3918773781731	12.2762451440136	12.4061672806756	12.3535169037005	12.0301337477193	12.3792200370384	11.2185187480753	12.1449952104744	10.3886286399643	12.1592716858949	12.0357225383984	12.0828942645099	12.5450823082762	12.2513313780702	11.5184965127714	11.9489618038267	12.195232634	11.9717292461495	11.4134339200827	NA	11.4704237713663	11.121206235165	11.3845958012455	12.2577135394108	12.185982166104	12.2197871279497	12.3898958760453	12.4145907250061	11.9963989024957	12.1739493505565	11.8409056928348	11.8389289250666	11.7718410896238	11.4119375396357	11.433033987299	10.755523917268	11.9588613578693	11.7217758379474
sp|P19525|E2AK2_HUMAN	10.4995958906695	10.3067140541238	10.5310850574036	10.1782404259569	9.75699496925635	9.15588222743089	9.66808899813797	10.2309476582275	10.8849746637527	10.2309903188711	10.9924153416889	10.6446494756617	11.093687671013	11.0214174288369	10.70005680034	11.1583506815515	10.9034116194421	10.703502032607	11.0216239564283	10.6090084300008	11.0219439389653	11.2932142506425	10.9114928944996	10.2934379939123	10.6204349410494	11.0198034310088	10.841265710955	11.672372109024	11.0739555366429	11.07892981618	11.4694771942072	10.9152480924496	11.4333606045862	11.1794529184012	11.1479826053764	11.2039613722031	11.1738930848427	11.247498415941	11.0241355338618
sp|P19623|SPEE_HUMAN	12.0240674306366	12.6064255795339	12.541388671172	12.6266194142405	12.5424440297667	12.2612240536154	11.447967470196	13.2360468839408	13.15321026958	12.8337654055745	13.0801944024038	12.8497555299081	12.8511957472384	12.8305845745997	12.8811589492804	12.7026247271776	12.746638646818	13.0106277923131	12.7386401311271	12.6628935091382	12.8436961051363	12.8895365696284	12.7195677586612	13.0042034440825	13.3026187441783	13.0686536108454	13.1420586539997	13.0214121125673	12.4830230615142	13.1182288421099	12.9945815202499	12.8726309294432	12.9267487548755	12.9763803496836	12.7183293887762	12.696806707859	12.8943056103675	12.9673495653114	12.913121223923
[truncated: 2,169 more rows]

## Sheet: Differentially expressed protei
Supplementaty Table 1D) List of differentially expressed proteins. Proteins with fold change ≥2 and multiple testing adjusted p-value ≤0.05 as analyzed in limma R package were counted to identify proteins differently expressed across time points and culture conditions.
[truncated: 11,726 more rows]

## Sheet: Secretome
Supplementary Table 1E) H9 NSC secretome as measured by Cytokine 30-Plex Human Panel kit (Thermo Fisher Scientific, catalog number LHC6003M). NSC - neural stem cells, S - spontaneously differentiated NSC, BG - NSC differentiated with BDNF/GDNF trophic support, MFI = mean of raw median fluorescence intensities of 2 technical replicates of each sample. Normalized MFI = MFI values corrected for medi…
[truncated: 1,093 more rows]

[truncated: 4 more sheets: WGCNA, MFUZZ, KEGG, GO]
